# Supplementary material for: Dichlorido[(1R,2R)-N-(pyridin-2-yl­methyl)cyclo­hexane-1,2-diamine-κ3 N,N′,N′′]mercury(II)
Source: Acta Crystallogr Sect E Struct Rep Online. 2012 Feb 4;68(Pt 3):m235. doi: 10.1107/S1600536812003340 (PMC3297209; doi:10.1107/S1600536812003340)
Supplement: Supplementary file 1 [file e-68-0m235-sup1.cif]

##############################################################################
#                                                                            #
# This CIF contains the data in a paper accepted for publication in          #
# Acta Crystallographica Section E. It conforms to the requirements of       #
# Notes for Authors for Acta Crystallographica Section E, and has been       #
# peer reviewed under the auspices of the IUCr Commission on Journals.       #
#                                                                            #
# Full details of the Crystallographic Information File format               #
# are given in the paper "The Crystallographic Information File (CIF):       #
# a New Standard Archive File for Crystallography" by S. R. Hall, F. H.      #
# Allen and I. D. Brown [Acta Cryst. (1991), A47, 655-685].                  #
#                                                                            #
# The current version of the core CIF dictionary is obtainable from          #
# ftp://ftp.iucr.org/pub/cif_core.dic.                                       #
#                                                                            #
# Software is freely available for graphical display of the structure(s)     #
# in this CIF. For information consult the CIF software page                 #
# http://www.iucr.org/resources/cif/software.                                #
#                                                                            #
# This file may be used for bona fide research purposes within the           #
# scientific community so long as proper attribution is given to the journal # 
# article from which it was obtained.                                        #
#                                                                            #
##############################################################################
data_I
_audit_creation_method     'SHELXL97'
_chemical_name_systematic
;
Dichlorido[(1<i>R</i>,2<i>R</i>)-<i>N</i>-(pyridin-2-ylmethyl)cyclohexane-
1,2-diamine-\k^3^<i>N</i>,<i>N</i>',<i>N</i>'']mercury(II)
;
_chemical_name_common     ?
_chemical_formula_moiety     'C12 H19 Cl2 Hg N3'
_chemical_formula_sum     'C12 H19 Cl2 Hg N3'
_chemical_formula_iupac     '[Hg Cl2 (C12 H19 N3)]'
_chemical_formula_weight     476.79
_chemical_melting_point     ?
_symmetry_cell_setting     orthorhombic
_symmetry_space_group_name_H-M     'P 21 21 21'
_symmetry_space_group_name_Hall     'P 2ac 2ab'
loop_
    _symmetry_equiv_pos_as_xyz
    'x, y, z'
    '-x+1/2, -y, z+1/2'
    '-x, y+1/2, -z+1/2'
    'x+1/2, -y+1/2, -z'
_cell_length_a     8.5319(12)
_cell_length_b     8.8244(12)
_cell_length_c     19.688(3)
_cell_angle_alpha     90.00
_cell_angle_beta     90.00
_cell_angle_gamma     90.00
_cell_volume     1482.3(4)
_cell_formula_units_Z     4
_cell_measurement_reflns_used     791
_cell_measurement_theta_min     2.43
_cell_measurement_theta_max     28.0
_cell_measurement_temperature     123(2)
_exptl_crystal_description     'block'
_exptl_crystal_colour     'colourless'
_exptl_crystal_size_max     0.08
_exptl_crystal_size_mid     0.06
_exptl_crystal_size_min     0.06
_exptl_crystal_density_diffrn     2.136
_exptl_crystal_density_meas     ?
_exptl_crystal_density_method     'not measured'
_exptl_crystal_F_000     904
_exptl_absorpt_coefficient_mu     10.731
_exptl_absorpt_correction_type     multi-scan
_exptl_absorpt_process_details     '(<i>SADABS</i>; Bruker, 2000)'
_exptl_absorpt_correction_T_min     0.4806
_exptl_absorpt_correction_T_max     0.5653
_exptl_special_details
;
;
_diffrn_ambient_temperature     123(2)
_diffrn_radiation_type     'MoK\a'
_diffrn_radiation_wavelength     0.71073
_diffrn_radiation_source     'fine--focus sealed tube'
_diffrn_radiation_monochromator     'graphite'
_diffrn_measurement_device_type     'Bruker SMART APEX CCD'
_diffrn_measurement_method     '\f and \w scans'
_diffrn_detector_area_resol_mean     ?
_diffrn_reflns_number     11063
_diffrn_reflns_av_R_equivalents     0.0278
_diffrn_reflns_av_sigmaI/netI     0.0350
_diffrn_reflns_theta_min     2.07
_diffrn_reflns_theta_max     25.99
_diffrn_reflns_theta_full     25.99
_diffrn_measured_fraction_theta_max     0.996
_diffrn_measured_fraction_theta_full     0.996
_diffrn_reflns_limit_h_min     -10
_diffrn_reflns_limit_h_max     10
_diffrn_reflns_limit_k_min     -10
_diffrn_reflns_limit_k_max     10
_diffrn_reflns_limit_l_min     -24
_diffrn_reflns_limit_l_max     24
_diffrn_standards_number     ?
_diffrn_standards_interval_count     ?
_diffrn_standards_interval_time     ?
_diffrn_standards_decay_%     ?
_refine_special_details
;
 Refinement of <i>F</i>^2^ against ALL reflections. The weighted
 <i>R</i>--factor <i>wR</i> and goodness of fit <i>S</i> are based on
 <i>F</i>^2^, conventional <i>R</i>--factors <i>R</i> are based on <i>F</i>,
 with <i>F</i> set to zero for negative <i>F</i>^2^. The threshold expression
 of <i>F</i>^2^ > \s(<i>F</i>^2^) is used only for calculating
 <i>R</i>--factors(gt) <i>etc</i>. and is not relevant to the choice of
 reflections for refinement. <i>R</i>--factors based on <i>F</i>^2^ are
 statistically about twice as large as those based on <i>F</i>, and
 <i>R</i>--factors based on ALL data will be even larger.
;
_reflns_number_total     2902
_reflns_number_gt     2796
_reflns_threshold_expression     I>2\s(I)
_refine_ls_structure_factor_coef     Fsqd
_refine_ls_matrix_type     full
_refine_ls_R_factor_all     0.0215
_refine_ls_R_factor_gt     0.0206
_refine_ls_wR_factor_gt     0.0445
_refine_ls_wR_factor_ref     0.0447
_refine_ls_goodness_of_fit_ref     1.063
_refine_ls_restrained_S_all     1.063
_refine_ls_number_reflns     2902
_refine_ls_number_parameters     163
_refine_ls_number_restraints     0
_refine_ls_hydrogen_treatment     constr
_refine_ls_weighting_scheme     calc
_refine_ls_weighting_details
         'calc w=1/[\s^2^(Fo^2^)+(0.0101P)^2^+0.1000P] where P=(Fo^2^+2Fc^2^)/3'
_atom_sites_solution_hydrogens     geom
_atom_sites_solution_primary     direct
_atom_sites_solution_secondary     difmap
_refine_ls_shift/su_max     0.001
_refine_ls_shift/su_mean     0.000
_refine_diff_density_max     1.084
_refine_diff_density_min     -0.676
_refine_ls_extinction_method     'none'
_refine_ls_extinction_coef     ?
_refine_ls_abs_structure_details     'Flack (1983), with 1206 Friedel pairs'
_refine_ls_abs_structure_Flack     0.009(7)
loop_
    _atom_type_symbol
    _atom_type_description
    _atom_type_scat_dispersion_real
    _atom_type_scat_dispersion_imag
    _atom_type_scat_source
    'C' 'C' 0.0033 0.0016
                         'International Tables Vol C Tables 4.2.6.8 and 6.1.1.4'
    'H' 'H' 0.0000 0.0000
                         'International Tables Vol C Tables 4.2.6.8 and 6.1.1.4'
    'N' 'N' 0.0061 0.0033
                         'International Tables Vol C Tables 4.2.6.8 and 6.1.1.4'
    'Cl' 'Cl' 0.1484 0.1585
                         'International Tables Vol C Tables 4.2.6.8 and 6.1.1.4'
    'Hg' 'Hg' -2.3894 9.2266
                         'International Tables Vol C Tables 4.2.6.8 and 6.1.1.4'
_computing_data_collection     '<i>SMART</i> (Bruker, 2000)'
_computing_cell_refinement     '<i>SMART</i> (Bruker, 2000)'
_computing_data_reduction     '<i>SAINT-Plus</i> (Bruker, 2000)'
_computing_structure_solution     '<i>SHELXTL</i>  (Sheldrick, 2008)'
_computing_structure_refinement     '<i>SHELXL97</i> (Sheldrick, 2008)'
_computing_molecular_graphics     '<i>PLATON</i> (Spek, 2009)'
_computing_publication_material     '<i>SHELXTL</i>  (Sheldrick, 2008)'
loop_
    _atom_site_type_symbol
    _atom_site_label
    _atom_site_fract_x
    _atom_site_fract_y
    _atom_site_fract_z
    _atom_site_U_iso_or_equiv
    _atom_site_adp_type
    _atom_site_calc_flag
    _atom_site_refinement_flags
    _atom_site_occupancy
    _atom_site_symmetry_multiplicity
    _atom_site_disorder_assembly
    _atom_site_disorder_group
    Hg Hg1 0.26613(2) 0.88923(2) 0.290676(8) 0.03034(6) Uani d . 1 1 . .
    Cl Cl1 0.29943(16) 1.16949(14) 0.31668(6) 0.0395(3) Uani d . 1 1 . .
    Cl Cl2 0.35752(15) 0.69726(14) 0.37081(6) 0.0377(3) Uani d . 1 1 . .
    C C1 -0.0295(7) 0.8653(6) 0.4070(3) 0.0438(14) Uani d . 1 1 . .
    H H1A 0.0532 0.8345 0.4362 0.053 Uiso calc R 1 1 . .
    C C2 -0.1777(7) 0.8749(6) 0.4328(3) 0.0492(15) Uani d . 1 1 . .
    H H2A -0.1975 0.8543 0.4794 0.059 Uiso calc R 1 1 . .
    C C3 -0.2978(7) 0.9151(7) 0.3897(3) 0.0567(17) Uani d . 1 1 . .
    H H3A -0.4025 0.9204 0.4059 0.068 Uiso calc R 1 1 . .
    C C4 -0.2644(7) 0.9477(6) 0.3223(3) 0.0473(13) Uani d . 1 1 . .
    H H4A -0.3461 0.9749 0.2918 0.057 Uiso calc R 1 1 . .
    C C5 -0.1117(6) 0.9401(5) 0.3000(2) 0.0322(11) Uani d . 1 1 . .
    C C6 -0.0662(6) 0.9816(6) 0.2286(2) 0.0384(13) Uani d . 1 1 . .
    H H6A -0.1586 0.9713 0.1985 0.046 Uiso calc R 1 1 . .
    H H6B -0.0320 1.0888 0.2274 0.046 Uiso calc R 1 1 . .
    C C7 0.1322(6) 0.9362(5) 0.1386(2) 0.0282(11) Uani d . 1 1 . .
    H H7A 0.1457 1.0486 0.1412 0.034 Uiso calc R 1 1 . .
    C C8 0.0268(6) 0.9017(7) 0.0780(2) 0.0379(12) Uani d . 1 1 . .
    H H8A -0.0722 0.9592 0.0829 0.045 Uiso calc R 1 1 . .
    H H8B 0.0005 0.7924 0.0782 0.045 Uiso calc R 1 1 . .
    C C9 0.1023(7) 0.9418(6) 0.0101(2) 0.0433(14) Uani d . 1 1 . .
    H H9A 0.0328 0.9087 -0.0273 0.052 Uiso calc R 1 1 . .
    H H9B 0.1146 1.0532 0.0069 0.052 Uiso calc R 1 1 . .
    C C10 0.2604(6) 0.8673(5) 0.0025(2) 0.0418(12) Uani d . 1 1 . .
    H H10A 0.3092 0.9004 -0.0407 0.050 Uiso calc R 1 1 . .
    H H10B 0.2469 0.7559 0.0006 0.050 Uiso calc R 1 1 . .
    C C11 0.3670(6) 0.9082(7) 0.0615(2) 0.0379(13) Uani d . 1 1 . .
    H H11A 0.3895 1.0182 0.0604 0.046 Uiso calc R 1 1 . .
    H H11B 0.4676 0.8533 0.0569 0.046 Uiso calc R 1 1 . .
    C C12 0.2906(5) 0.8671(5) 0.1300(2) 0.0211(10) Uani d . 1 1 . .
    H H12A 0.2757 0.7547 0.1301 0.025 Uiso calc R 1 1 . .
    N N1 0.0037(5) 0.8977(5) 0.34230(19) 0.0347(10) Uani d . 1 1 . .
    N N2 0.0605(4) 0.8849(5) 0.20324(18) 0.0277(8) Uani d . 1 1 . .
    H H2B 0.0364 0.7922 0.1924 0.033 Uiso d R 1 1 . .
    N N3 0.3965(4) 0.9033(6) 0.18723(18) 0.0312(10) Uani d . 1 1 . .
    H H3B 0.4219 0.9987 0.1891 0.037 Uiso d R 1 1 . .
    H H3C 0.4701 0.8351 0.1867 0.037 Uiso d R 1 1 . .
loop_
    _atom_site_aniso_label
    _atom_site_aniso_U_11
    _atom_site_aniso_U_22
    _atom_site_aniso_U_33
    _atom_site_aniso_U_12
    _atom_site_aniso_U_13
    _atom_site_aniso_U_23
    Hg1 0.02454(9) 0.03805(10) 0.02844(9) 0.00119(9) -0.00319(9) 0.00272(8)
    Cl1 0.0418(8) 0.0354(6) 0.0412(6) -0.0061(6) 0.0044(5) 0.0003(5)
    Cl2 0.0344(7) 0.0393(7) 0.0393(6) 0.0026(6) -0.0101(6) 0.0055(6)
    C1 0.048(3) 0.044(4) 0.039(3) -0.004(3) 0.010(3) 0.000(3)
    C2 0.060(4) 0.041(3) 0.047(3) -0.014(3) 0.023(3) -0.015(3)
    C3 0.044(4) 0.054(4) 0.072(4) -0.019(3) 0.030(3) -0.026(3)
    C4 0.026(3) 0.063(3) 0.053(3) -0.001(3) 0.000(3) -0.023(3)
    C5 0.024(2) 0.031(3) 0.042(3) -0.0020(19) -0.001(2) -0.009(2)
    C6 0.029(3) 0.035(3) 0.051(3) 0.009(2) -0.006(2) -0.006(2)
    C7 0.031(3) 0.027(3) 0.026(2) -0.002(2) -0.003(2) 0.0041(19)
    C8 0.038(3) 0.042(3) 0.035(3) 0.005(3) -0.013(2) -0.002(3)
    C9 0.057(4) 0.043(3) 0.030(3) 0.002(3) -0.011(3) 0.002(2)
    C10 0.049(3) 0.046(3) 0.031(2) -0.003(3) 0.002(2) -0.003(2)
    C11 0.039(3) 0.043(3) 0.031(3) 0.000(3) 0.006(2) -0.003(2)
    C12 0.024(2) 0.022(2) 0.0181(18) -0.0105(19) -0.0011(18) 0.0004(17)
    N1 0.026(2) 0.040(3) 0.038(2) -0.005(2) 0.0040(18) -0.001(2)
    N2 0.0269(19) 0.025(2) 0.031(2) 0.0037(17) -0.0025(17) -0.001(2)
    N3 0.026(2) 0.035(2) 0.033(2) 0.001(2) -0.0007(16) -0.0011(19)
_geom_special_details
;
 All s.u.'s (except the s.u. in the dihedral angle between two l.s. planes)
 are estimated using the full covariance matrix. The cell s.u.'s are taken
 into account individually in the estimation of s.u.'s in distances, angles
 and torsion angles; correlations between s.u.'s in cell parameters are only
 used when they are defined by crystal symmetry. An approximate (isotropic)
 treatment of cell s.u.'s is used for estimating s.u.'s involving l.s. planes.
;
loop_
    _geom_bond_atom_site_label_1
    _geom_bond_atom_site_label_2
    _geom_bond_site_symmetry_2
    _geom_bond_distance
    _geom_bond_publ_flag
    Hg1 N3 . 2.324(4) ?
    Hg1 Cl2 . 2.4426(12) ?
    Hg1 N2 . 2.458(3) ?
    Hg1 N1 . 2.460(4) ?
    Hg1 Cl1 . 2.5415(13) ?
    C1 N1 . 1.336(6) ?
    C1 C2 . 1.364(8) ?
    C1 H1A . 0.9500 ?
    C2 C3 . 1.378(9) ?
    C2 H2A . 0.9500 ?
    C3 C4 . 1.387(8) ?
    C3 H3A . 0.9500 ?
    C4 C5 . 1.376(7) ?
    C4 H4A . 0.9500 ?
    C5 N1 . 1.342(6) ?
    C5 C6 . 1.505(7) ?
    C6 N2 . 1.465(6) ?
    C6 H6A . 0.9900 ?
    C6 H6B . 0.9900 ?
    C7 N2 . 1.483(6) ?
    C7 C12 . 1.492(6) ?
    C7 C8 . 1.524(6) ?
    C7 H7A . 1.0000 ?
    C8 C9 . 1.525(7) ?
    C8 H8A . 0.9900 ?
    C8 H8B . 0.9900 ?
    C9 C10 . 1.508(7) ?
    C9 H9A . 0.9900 ?
    C9 H9B . 0.9900 ?
    C10 C11 . 1.519(7) ?
    C10 H10A . 0.9900 ?
    C10 H10B . 0.9900 ?
    C11 C12 . 1.541(6) ?
    C11 H11A . 0.9900 ?
    C11 H11B . 0.9900 ?
    C12 N3 . 1.479(5) ?
    C12 H12A . 1.0000 ?
    N2 H2B . 0.8700 ?
    N3 H3B . 0.8700 ?
    N3 H3C . 0.8700 ?
loop_
    _geom_angle_atom_site_label_1
    _geom_angle_atom_site_label_2
    _geom_angle_atom_site_label_3
    _geom_angle_site_symmetry_1
    _geom_angle_site_symmetry_3
    _geom_angle
    _geom_angle_publ_flag
    N3 Hg1 Cl2 . . 116.76(12) ?
    N3 Hg1 N2 . . 74.25(13) ?
    Cl2 Hg1 N2 . . 132.01(10) ?
    N3 Hg1 N1 . . 142.75(13) ?
    Cl2 Hg1 N1 . . 92.57(11) ?
    N2 Hg1 N1 . . 68.91(12) ?
    N3 Hg1 Cl1 . . 94.08(13) ?
    Cl2 Hg1 Cl1 . . 120.60(4) ?
    N2 Hg1 Cl1 . . 103.66(10) ?
    N1 Hg1 Cl1 . . 89.37(11) ?
    N1 C1 C2 . . 122.5(6) ?
    N1 C1 H1A . . 118.7 ?
    C2 C1 H1A . . 118.7 ?
    C1 C2 C3 . . 118.4(5) ?
    C1 C2 H2A . . 120.8 ?
    C3 C2 H2A . . 120.8 ?
    C2 C3 C4 . . 119.3(5) ?
    C2 C3 H3A . . 120.3 ?
    C4 C3 H3A . . 120.3 ?
    C5 C4 C3 . . 119.3(6) ?
    C5 C4 H4A . . 120.4 ?
    C3 C4 H4A . . 120.4 ?
    N1 C5 C4 . . 120.7(5) ?
    N1 C5 C6 . . 117.3(4) ?
    C4 C5 C6 . . 122.0(5) ?
    N2 C6 C5 . . 111.5(4) ?
    N2 C6 H6A . . 109.3 ?
    C5 C6 H6A . . 109.3 ?
    N2 C6 H6B . . 109.3 ?
    C5 C6 H6B . . 109.3 ?
    H6A C6 H6B . . 108.0 ?
    N2 C7 C12 . . 110.3(3) ?
    N2 C7 C8 . . 111.6(4) ?
    C12 C7 C8 . . 111.3(4) ?
    N2 C7 H7A . . 107.8 ?
    C12 C7 H7A . . 107.8 ?
    C8 C7 H7A . . 107.8 ?
    C7 C8 C9 . . 113.0(4) ?
    C7 C8 H8A . . 109.0 ?
    C9 C8 H8A . . 109.0 ?
    C7 C8 H8B . . 109.0 ?
    C9 C8 H8B . . 109.0 ?
    H8A C8 H8B . . 107.8 ?
    C10 C9 C8 . . 111.3(4) ?
    C10 C9 H9A . . 109.4 ?
    C8 C9 H9A . . 109.4 ?
    C10 C9 H9B . . 109.4 ?
    C8 C9 H9B . . 109.4 ?
    H9A C9 H9B . . 108.0 ?
    C9 C10 C11 . . 110.8(4) ?
    C9 C10 H10A . . 109.5 ?
    C11 C10 H10A . . 109.5 ?
    C9 C10 H10B . . 109.5 ?
    C11 C10 H10B . . 109.5 ?
    H10A C10 H10B . . 108.1 ?
    C10 C11 C12 . . 111.1(4) ?
    C10 C11 H11A . . 109.4 ?
    C12 C11 H11A . . 109.4 ?
    C10 C11 H11B . . 109.4 ?
    C12 C11 H11B . . 109.4 ?
    H11A C11 H11B . . 108.0 ?
    N3 C12 C7 . . 112.2(3) ?
    N3 C12 C11 . . 111.0(3) ?
    C7 C12 C11 . . 112.7(4) ?
    N3 C12 H12A . . 106.8 ?
    C7 C12 H12A . . 106.8 ?
    C11 C12 H12A . . 106.8 ?
    C1 N1 C5 . . 119.7(5) ?
    C1 N1 Hg1 . . 125.5(4) ?
    C5 N1 Hg1 . . 114.8(3) ?
    C6 N2 C7 . . 114.7(4) ?
    C6 N2 Hg1 . . 106.2(3) ?
    C7 N2 Hg1 . . 107.6(3) ?
    C6 N2 H2B . . 117.2 ?
    C7 N2 H2B . . 100.0 ?
    Hg1 N2 H2B . . 110.9 ?
    C12 N3 Hg1 . . 111.3(3) ?
    C12 N3 H3B . . 113.1 ?
    Hg1 N3 H3B . . 97.7 ?
    C12 N3 H3C . . 106.4 ?
    Hg1 N3 H3C . . 108.7 ?
    H3B N3 H3C . . 119.3 ?
loop_
    _geom_hbond_atom_site_label_D
    _geom_hbond_atom_site_label_H
    _geom_hbond_atom_site_label_A
    _geom_hbond_site_symmetry_A
    _geom_hbond_distance_DH
    _geom_hbond_distance_HA
    _geom_hbond_distance_DA
    _geom_hbond_angle_DHA
    N3 H3B Cl2 3_655 0.87 2.83 3.527(5) 138.4
    N3 H3C Cl1 3_645 0.87 2.45 3.316(5) 172.9
_iucr_refine_instructions_details
;
TITL 1 in P2(1)2(1)2(1)
CELL 0.71073   8.5319   8.8244  19.6876  90.000  90.000  90.000
ZERR   4.00   0.0012   0.0012   0.0027   0.000   0.000   0.000
LATT -1
SYMM 0.5-X, -Y, 0.5+Z
SYMM -X, 0.5+Y, 0.5-Z
SYMM 0.5+X, 0.5-Y, -Z
SFAC C H N CL HG
UNIT 48 76 12 8 4
EQIV $1 -x+1, y+1/2, -z+1/2
EQIV $2 -x+1, y-1/2, -z+1/2
HTAB N3 Cl2_$1
HTAB N3 Cl1_$2
TEMP -150
ACTA
OMIT -3 52
SIZE 0.08 0.06 0.06
HTAB
L.S. 20
BOND $H
FMAP 2
PLAN -1
WGHT    0.010100    0.100000
FVAR       0.27892
HG1   5    0.266131    0.889232    0.290676    11.00000    0.02454    0.03805 =
         0.02844    0.00272   -0.00319    0.00119
CL1   4    0.299430    1.169491    0.316683    11.00000    0.04184    0.03545 =
         0.04123    0.00034    0.00443   -0.00605
CL2   4    0.357517    0.697264    0.370805    11.00000    0.03445    0.03928 =
         0.03931    0.00547   -0.01010    0.00256
C1    1   -0.029527    0.865349    0.407041    11.00000    0.04772    0.04438 =
         0.03920   -0.00020    0.01005   -0.00406
AFIX  43
H1A   2    0.053191    0.834548    0.436244    11.00000   -1.20000
AFIX   0
C2    1   -0.177655    0.874867    0.432797    11.00000    0.05990    0.04096 =
         0.04661   -0.01508    0.02262   -0.01353
AFIX  43
H2A   2   -0.197461    0.854260    0.479374    11.00000   -1.20000
AFIX   0
C3    1   -0.297831    0.915061    0.389675    11.00000    0.04389    0.05425 =
         0.07183   -0.02588    0.03025   -0.01939
AFIX  43
H3A   2   -0.402527    0.920394    0.405927    11.00000   -1.20000
AFIX   0
C4    1   -0.264434    0.947665    0.322289    11.00000    0.02637    0.06269 =
         0.05280   -0.02314    0.00050   -0.00063
AFIX  43
H4A   2   -0.346076    0.974930    0.291837    11.00000   -1.20000
AFIX   0
C5    1   -0.111733    0.940084    0.300029    11.00000    0.02377    0.03112 =
         0.04166   -0.00927   -0.00105   -0.00196
C6    1   -0.066187    0.981591    0.228573    11.00000    0.02925    0.03508 =
         0.05081   -0.00556   -0.00571    0.00895
AFIX  23
H6A   2   -0.158603    0.971300    0.198517    11.00000   -1.20000
H6B   2   -0.031954    1.088753    0.227384    11.00000   -1.20000
AFIX   0
C7    1    0.132179    0.936182    0.138606    11.00000    0.03100    0.02742 =
         0.02610    0.00413   -0.00287   -0.00166
AFIX  13
H7A   2    0.145702    1.048596    0.141217    11.00000   -1.20000
AFIX   0
C8    1    0.026839    0.901678    0.078027    11.00000    0.03759    0.04152 =
         0.03454   -0.00238   -0.01291    0.00522
AFIX  23
H8A   2   -0.072168    0.959178    0.082873    11.00000   -1.20000
H8B   2    0.000527    0.792412    0.078215    11.00000   -1.20000
AFIX   0
C9    1    0.102261    0.941850    0.010147    11.00000    0.05732    0.04285 =
         0.02976    0.00232   -0.01112    0.00231
AFIX  23
H9A   2    0.032820    0.908735   -0.027306    11.00000   -1.20000
H9B   2    0.114596    1.053172    0.006931    11.00000   -1.20000
AFIX   0
C10   1    0.260350    0.867254    0.002455    11.00000    0.04869    0.04614 =
         0.03069   -0.00344    0.00172   -0.00337
AFIX  23
H10A  2    0.309205    0.900404   -0.040668    11.00000   -1.20000
H10B  2    0.246948    0.755894    0.000588    11.00000   -1.20000
AFIX   0
C11   1    0.366959    0.908202    0.061484    11.00000    0.03935    0.04336 =
         0.03107   -0.00323    0.00615   -0.00031
AFIX  23
H11A  2    0.389494    1.018226    0.060357    11.00000   -1.20000
H11B  2    0.467590    0.853310    0.056851    11.00000   -1.20000
AFIX   0
C12   1    0.290569    0.867136    0.129992    11.00000    0.02363    0.02169 =
         0.01813    0.00043   -0.00110   -0.01050
AFIX  13
H12A  2    0.275656    0.754735    0.130135    11.00000   -1.20000
AFIX   0
N1    3    0.003669    0.897698    0.342303    11.00000    0.02636    0.03999 =
         0.03783   -0.00111    0.00396   -0.00452
N2    3    0.060514    0.884866    0.203242    11.00000    0.02690    0.02487 =
         0.03133   -0.00074   -0.00251    0.00367
AFIX   3
H2B   2    0.036374    0.792216    0.192352    11.00000   -1.20000
AFIX   0
N3    3    0.396454    0.903285    0.187230    11.00000    0.02581    0.03473 =
         0.03301   -0.00106   -0.00066    0.00081
AFIX   3
H3B   2    0.421854    0.998675    0.189090    11.00000   -1.20000
H3C   2    0.470134    0.835145    0.186660    11.00000   -1.20000
HKLF 4
REM  1 in P2(1)2(1)2(1)
REM R1 =  0.0206 for   2796 Fo > 4sig(Fo)  and  0.0215 for all   2902 data
REM    163 parameters refined using      0 restraints
END
WGHT      0.0185      0.0000
REM Highest difference peak  1.084,  deepest hole -0.676,  1-sigma level  0.093
Q1    1   0.2729  1.3387  0.2896  11.00000  0.05    1.06
;
data_global
_journal_date_recd_electronic     2012-01-06
_journal_date_accepted     2012-01-26
_journal_name_full     'Acta Crystallographica, Section E'
_journal_year     2012
_journal_volume     68
_journal_issue      3
_journal_page_first     m235
_journal_page_last     m235
_journal_paper_category     QM
_journal_paper_doi     10.1107/S1600536812003340
_journal_coeditor_code     RK2329
_publ_contact_author_name     'Lin Cheng'
_publ_contact_author_address
;
Department of Chemistry and Chemical Engineering
Southeast University
Nanjing 211189
People's Republic of China
;
_publ_contact_author_email     'cep02chl@yahoo.com.cn'
_publ_contact_author_fax     86-25-83595068
_publ_contact_author_phone     86-25-83595068
_publ_section_title
;\
Dichlorido[(1<i>R</i>,2<i>R</i>)-<i>N</i>-(pyridin-2-ylmethyl)cyclohexane-1,2-\
diamine-\k^3^<i>N</i>,<i>N</i>',<i>N</i>'']mercury(II)
;
loop_
    _publ_author_name
    _publ_author_footnote
    _publ_author_address
    'Gao, Chuan-Zhu' .
;
Department of Chemistry and Chemical Engineering
Southeast University
Nanjing 211189
People's Republic of China
;
    'Zhang, Xiu-Ying' .
;
Department of Chemistry and Chemical Engineering
Southeast University
Nanjing 211189
People's Republic of China
;
    'Cheng, Lin' .
;
Department of Chemistry and Chemical Engineering
Southeast University
Nanjing 211189
People's Republic of China
;
