# Supplementary material for: Dichlorido[(1R,2R)-N-(pyridin-2-yl­methyl)cyclo­hexane-1,2-diamine-κ3 N,N′,N′′]mercury(II)
Source: Acta Crystallogr Sect E Struct Rep Online. 2012 Feb 4;68(Pt 3):m235. doi: 10.1107/S1600536812003340 (PMC3297209; doi:10.1107/S1600536812003340)
Supplement: Supplementary file 2 [file e-68-0m235-Isup2.hkl]

# 
# h,k,l, Fc-squared, Fo-squared, sigma(Fo-squared) and status flag 
# 
data_I
_shelx_title ' 1 in P2(1)2(1)2(1)' 
_shelx_refln_list_code          4 
_shelx_F_calc_maximum      357.13 
_exptl_crystal_F_000       904.00 
_reflns_d_resolution_high  0.8109 
 
loop_ 
 _symmetry_equiv_pos_as_xyz 
 'x, y, z' 
 '-x+1/2, -y, z+1/2' 
 '-x, y+1/2, -z+1/2' 
 'x+1/2, -y+1/2, -z' 
 
_cell_length_a     8.5319 
_cell_length_b     8.8244 
_cell_length_c    19.6876 
_cell_angle_alpha  90.000 
_cell_angle_beta   90.000 
_cell_angle_gamma  90.000 
 
_shelx_F_squared_multiplier     1.000 
 
loop_ 
 _refln_index_h 
 _refln_index_k 
 _refln_index_l 
 _refln_F_squared_calc 
 _refln_F_squared_meas 
 _refln_F_squared_sigma 
 _refln_observed_status 
   2   0   0    94424.52    95177.38   3754.47 o 
   4   0   0    37755.79    37841.00   1022.67 o 
   6   0   0    17140.67    16774.60    531.83 o 
   8   0   0     9077.09     8538.39    356.81 o 
   2   1   0     6469.26     6886.77    140.36 o 
   3   1   0    27060.77    27651.44    527.99 o 
   4   1   0     3589.93     3676.52     96.18 o 
   5   1   0    18702.92    18371.70    374.34 o 
   6   1   0      421.40      502.74     39.93 o 
   7   1   0     7371.44     7306.97    183.55 o 
   8   1   0     1777.79     1778.30     89.64 o 
   9   1   0     1928.72     1823.78    126.25 o 
  10   1   0     2720.44     2600.21    291.67 o 
   0   2   0     8277.69     8944.27    245.55 o 
   1   2   0     6719.56     7477.72    147.27 o 
   2   2   0       41.84       60.86     13.76 o 
   3   2   0     5195.50     5532.49    122.28 o 
   4   2   0      773.82      751.35     37.17 o 
   5   2   0     4710.55     5092.33    128.27 o 
   6   2   0     2283.22     2152.96     77.86 o 
   7   2   0    10553.95    10792.95    274.80 o 
   8   2   0      280.41      249.30     61.07 o 
   9   2   0     7116.96     7062.52    277.85 o 
  10   2   0       11.98       38.26     54.45 o 
   1   3   0    27294.44    28680.18    584.57 o 
   2   3   0     1070.71     1010.34     34.67 o 
   3   3   0    18844.16    18832.44    366.00 o 
   4   3   0     4773.15     4702.26    113.25 o 
   5   3   0    14058.12    14018.61    292.73 o 
   6   3   0     5319.53     5340.34    177.08 o 
   7   3   0     1885.43     1694.06    114.27 o 
   8   3   0     6958.03     7078.27    275.73 o 
   9   3   0       79.58       96.18     58.07 o 
  10   3   0     3083.99     3188.44    183.60 o 
   0   4   0    88299.02    92314.29   2921.83 o 
   1   4   0      304.24      281.35     21.61 o 
   2   4   0    36826.75    36872.48    692.72 o 
   3   4   0     6599.31     6495.90    157.57 o 
   4   4   0    31499.56    31796.12    611.00 o 
   5   4   0     2681.78     2682.31    106.03 o 
   6   4   0     9499.50     9310.73    322.45 o 
   7   4   0      801.44      776.50     87.47 o 
   8   4   0     3748.45     3674.48    186.94 o 
   9   4   0      597.54      445.68     83.72 o 
   1   5   0    39183.75    40795.09    766.62 o 
   2   5   0       85.20       87.10     16.29 o 
   3   5   0    10869.16    10281.46    238.08 o 
   4   5   0      351.92      369.49     40.01 o 
   5   5   0     9959.08    10091.14    338.52 o 
   6   5   0      257.55      293.33     62.23 o 
   7   5   0     6774.98     6644.83    267.55 o 
   8   5   0      225.56      148.59     62.68 o 
   9   5   0     3684.79     3951.88    209.88 o 
   0   6   0     6515.52     6464.53    246.59 o 
   1   6   0      672.34      663.63     38.43 o 
   2   6   0     2385.88     2157.40     73.21 o 
   3   6   0     5361.34     5212.34    162.30 o 
   4   6   0     2761.40     2546.63    105.13 o 
   5   6   0      942.21      891.09     87.33 o 
   6   6   0     2592.58     2382.96    143.47 o 
   7   6   0     1932.36     1869.86    136.66 o 
   8   6   0     1728.01     1564.61    136.32 o 
   1   7   0     1766.41     1696.65     67.78 o 
   2   7   0      710.54      653.31     52.90 o 
   3   7   0     1121.99      993.72     67.18 o 
   4   7   0     4000.25     3775.28    173.19 o 
   5   7   0       96.02      104.48     52.89 o 
   6   7   0     3530.71     3751.41    190.41 o 
   7   7   0       99.85       77.21     66.59 o 
   8   7   0     3849.17     4123.67    222.57 o 
   0   8   0     3997.84     3997.94    158.84 o 
   1   8   0       62.14       92.55     34.94 o 
   2   8   0     3651.19     3572.55    152.76 o 
   3   8   0     1124.12      976.80     88.94 o 
   4   8   0     7108.14     6947.22    268.70 o 
   5   8   0      757.06      755.72     93.14 o 
   6   8   0     2643.49     2866.99    172.46 o 
   7   8   0     1507.56     1558.71    141.59 o 
   1   9   0     5149.68     5355.50    199.32 o 
   2   9   0       59.02       56.21     60.62 o 
   3   9   0     4215.17     4255.27    195.23 o 
   4   9   0        2.18       -4.30     51.40 o 
   5   9   0     4118.83     4143.86    210.91 o 
   0  10   0     3506.90     3551.82    291.28 o 
   1  10   0        8.06       31.49     92.94 o 
   2  10   0     1565.55     1535.40    141.54 o 
   3  10   0      553.65      608.34     93.43 o 
   4  10   0     1285.51     1259.41    125.30 o 
   1   0   1      133.05      171.97     18.89 o 
   2   0   1     5716.51     6280.74    134.32 o 
   3   0   1    34877.57    37330.62    705.91 o 
   4   0   1      575.39      526.96     33.04 o 
   5   0   1    14100.09    14802.15    309.23 o 
   6   0   1      242.04      257.16     32.03 o 
   7   0   1    10420.55    10608.44    308.19 o 
   8   0   1       33.91       90.46     31.72 o 
   9   0   1     8082.45     9016.97    400.22 o 
  -9   1   1     3237.32     3159.78    165.60 o 
  -8   1   1     6918.93     7249.13    206.08 o 
  -7   1   1     7011.83     7092.84    176.50 o 
  -6   1   1     5660.57     5746.69    152.68 o 
  -5   1   1     8729.53     8483.04    192.26 o 
  -4   1   1     3816.04     3856.93    104.61 o 
  -3   1   1     8818.82     8819.45    184.20 o 
  -2   1   1     5141.30     5456.44    132.45 o 
  -1   1   1    32052.96    33532.86   1085.73 o 
   0   1   1     1211.94     1351.52     75.97 o 
   1   1   1    32219.79    34023.49    884.04 o 
   2   1   1     6093.09     6374.42    137.56 o 
   3   1   1     8924.99     8878.89    185.18 o 
   4   1   1     4597.60     4628.05    109.09 o 
   5   1   1     8725.89     8422.26    192.02 o 
   6   1   1     6571.63     6439.46    156.41 o 
   7   1   1     6540.90     6600.95    173.54 o 
   8   1   1     6732.94     6966.61    267.83 o 
   9   1   1     3502.21     3299.13    170.95 o 
  10   1   1     2698.73     2552.13    285.76 o 
 -10   2   1     1487.34     1030.29    204.90 o 
  -9   2   1      282.30      323.24     69.92 o 
  -8   2   1     7551.86     7209.38    267.83 o 
  -7   2   1     1388.65     1345.74     74.62 o 
  -6   2   1    20374.34    20888.69    426.82 o 
  -5   2   1     2146.62     2186.64     72.07 o 
  -4   2   1    37202.83    38355.50    746.47 o 
  -3   2   1     4815.15     4821.51    102.18 o 
  -2   2   1    32373.64    34129.03    725.95 o 
  -1   2   1     8452.28     9317.05    250.57 o 
   0   2   1   127542.26   124233.10   2787.74 o 
   2   2   1    35265.46    36515.13    662.15 o 
   3   2   1     3875.58     3895.86     98.36 o 
   4   2   1    39394.23    40232.86    748.20 o 
   5   2   1     2115.53     2138.71     71.44 o 
   6   2   1    20362.37    20893.79    426.70 o 
   7   2   1     1442.10     1291.08     99.78 o 
   8   2   1     7341.25     6834.27    280.76 o 
   9   2   1      359.68      354.04     73.41 o 
  10   2   1     1527.35     1474.19    125.44 o 
 -10   3   1     1170.06     1294.63    129.97 o 
  -9   3   1     1991.56     1866.89    135.10 o 
  -8   3   1     3136.76     3217.12    162.75 o 
  -7   3   1     6789.66     6659.15    221.38 o 
  -6   3   1     5421.00     5198.53    149.20 o 
  -5   3   1    18933.83    19024.05    386.03 o 
  -4   3   1    10798.99    11090.87    231.06 o 
  -3   3   1    25592.07    25780.02    476.75 o 
  -2   3   1     3425.50     3476.98     89.12 o 
  -1   3   1    39715.30    40058.80    780.90 o 
   0   3   1      304.45      283.74     17.34 o 
   1   3   1    35491.04    36949.41    784.30 o 
   2   3   1     3689.67     3736.39     83.55 o 
   3   3   1    23656.92    23927.38    475.06 o 
   4   3   1    10494.87    11000.35    230.53 o 
   5   3   1    19168.68    19146.13    385.55 o 
   6   3   1     4819.40     4596.83    164.90 o 
   7   3   1     7582.75     7609.70    274.65 o 
   8   3   1     2704.38     2502.78    152.66 o 
   9   3   1     2011.39     1911.09    136.50 o 
  10   3   1      990.89     1009.04    112.31 o 
  -9   4   1     4200.22     4136.04    207.68 o 
  -8   4   1     1026.24     1006.81    101.41 o 
  -7   4   1     7179.64     6852.43    263.03 o 
  -6   4   1     1702.67     1707.29     91.39 o 
  -5   4   1     4872.71     4700.22    151.22 o 
  -4   4   1     1200.49     1141.48     45.04 o 
  -3   4   1     6985.29     6923.95    152.29 o 
  -2   4   1     9428.57     9384.71    206.57 o 
  -1   4   1      662.36      635.36     33.85 o 
   0   4   1    35935.63    38681.45    788.46 o 
   1   4   1      844.80      813.74     30.19 o 
   2   4   1     9185.88     9087.04    173.91 o 
   3   4   1     7140.47     7184.33    169.14 o 
   4   4   1     1146.98     1003.29     47.19 o 
   5   4   1     4416.67     4228.69    147.53 o 
   6   4   1     2019.21     1892.38    117.46 o 
   7   4   1     6623.34     6584.83    263.78 o 
   8   4   1      809.01      746.03     92.86 o 
   9   4   1     4238.41     4235.40    211.97 o 
  -9   5   1      392.17      383.35    124.49 o 
  -8   5   1     3127.32     3074.07    171.23 o 
  -7   5   1     1152.58     1147.87    105.76 o 
  -6   5   1     1219.77     1188.71     97.74 o 
  -5   5   1     2125.63     1927.34     93.32 o 
  -4   5   1     3339.48     3165.87    119.86 o 
  -3   5   1     1967.34     1861.11     64.50 o 
  -2   5   1     1763.29     1686.01     60.90 o 
  -1   5   1     3117.15     3002.89     80.57 o 
   0   5   1      178.28      165.92     30.50 o 
   1   5   1     2961.08     2769.30     81.53 o 
   2   5   1     2327.74     2248.94     61.82 o 
   3   5   1     1746.35     1611.58     73.04 o 
   4   5   1     3920.49     3831.26    126.38 o 
   5   5   1     2448.55     2260.04    125.22 o 
   6   5   1     1230.08     1214.17    103.68 o 
   7   5   1     1427.36     1477.67    120.04 o 
   8   5   1     2891.10     2801.55    169.87 o 
   9   5   1      505.41      391.78     83.43 o 
  -8   6   1     2155.33     2108.66    152.49 o 
  -7   6   1     1519.70     1468.50    122.34 o 
  -6   6   1     3925.86     3663.99    180.88 o 
  -5   6   1      137.36      194.00     54.07 o 
  -4   6   1     9266.03     8968.20    266.60 o 
  -3   6   1      453.85      460.98     49.49 o 
  -2   6   1    13842.68    13906.37    357.09 o 
  -1   6   1     1334.55     1205.35     48.56 o 
   0   6   1    25525.31    25590.71    539.62 o 
   1   6   1      994.67      948.43     46.63 o 
   2   6   1    14606.80    14672.02    319.99 o 
   3   6   1      307.62      321.85     39.40 o 
   4   6   1    10369.93    10545.24    333.63 o 
   5   6   1      218.33      193.89     53.70 o 
   6   6   1     3914.70     3920.86    188.97 o 
   7   6   1     1383.26     1359.90    120.37 o 
   8   6   1     2181.53     2207.28    156.91 o 
  -8   7   1       33.30       25.29     64.31 o 
  -7   7   1     3186.88     3423.41    187.26 o 
  -6   7   1      489.51      450.28     78.92 o 
  -5   7   1     9716.87    10372.56    350.94 o 
  -4   7   1     1666.07     1608.96    115.44 o 
  -3   7   1    11382.47    11752.47    320.20 o 
  -2   7   1     1705.27     1645.53     88.96 o 
  -1   7   1    20267.20    21012.70    454.17 o 
   0   7   1      681.87      654.42     42.27 o 
   1   7   1    19919.47    20761.14    454.10 o 
   2   7   1     1331.42     1335.10     65.16 o 
   3   7   1    11728.83    12003.43    382.88 o 
   4   7   1     1423.08     1517.70    110.67 o 
   5   7   1     9229.31     9505.36    349.43 o 
   6   7   1      379.99      438.74     81.01 o 
   7   7   1     2853.96     2970.86    180.49 o 
   8   7   1       36.22        9.44     64.09 o 
  -7   8   1      801.85      795.50    108.95 o 
  -6   8   1     1236.33     1242.84    119.76 o 
  -5   8   1      465.06      403.13     76.67 o 
  -4   8   1     3406.29     3442.72    168.55 o 
  -3   8   1      773.87      728.23     64.57 o 
  -2   8   1     4799.43     4860.89    180.12 o 
  -1   8   1      185.33      162.74     38.27 o 
   0   8   1     6492.34     6631.15    190.07 o 
   1   8   1      334.35      286.32     43.06 o 
   2   8   1     4091.47     4140.54    135.19 o 
   3   8   1      959.89      956.45     89.13 o 
   4   8   1     3125.13     3105.25    166.44 o 
   5   8   1      637.81      555.92     85.31 o 
   6   8   1     1446.10     1509.92    131.20 o 
   7   8   1      757.78      670.77    105.19 o 
  -5   9   1       65.74      111.50     67.08 o 
  -4   9   1      488.90      451.69     81.34 o 
  -3   9   1      168.53      159.82     58.98 o 
  -2   9   1      106.62       93.10     48.10 o 
  -1   9   1       89.45      152.54     44.80 o 
   0   9   1       47.65       15.13     50.60 o 
   1   9   1       71.21       66.04     41.49 o 
   2   9   1      207.90      216.43     51.03 o 
   3   9   1      220.34      142.12     60.27 o 
   4   9   1      477.49      414.18     81.69 o 
   5   9   1      115.20      116.78     69.51 o 
  -4  10   1     1548.61     1729.41    140.40 o 
  -3  10   1      515.87      537.49     90.27 o 
  -2  10   1     1851.17     1902.08    205.41 o 
  -1  10   1      223.43      214.54    101.68 o 
   0  10   1     3024.48     3404.67    199.85 o 
   1  10   1      233.11      184.29     77.03 o 
   2  10   1     1871.18     2186.42    249.25 o 
   3  10   1      626.16      650.35     94.42 o 
   4  10   1     1517.20     1720.41    143.66 o 
   0   0   2    96745.48   100381.63   3190.94 o 
   1   0   2    10431.14    12046.18    277.55 o 
   2   0   2    52848.74    54450.16   1009.46 o 
   3   0   2    19658.72    19926.54    387.08 o 
   4   0   2    31363.81    31663.90    609.44 o 
   5   0   2     2629.11     2709.16     83.62 o 
   6   0   2    16995.20    17102.41    358.40 o 
   7   0   2     2034.09     2145.44     83.81 o 
   8   0   2     4012.50     4221.50    144.58 o 
   9   0   2     1120.48     1035.24    100.27 o 
  -9   1   2     1386.45     1428.45    137.13 o 
  -8   1   2     3108.93     3073.68    108.34 o 
  -7   1   2     3993.97     4182.80    118.92 o 
  -6   1   2     2920.68     2935.68     97.54 o 
  -5   1   2    12852.64    13020.46    260.08 o 
  -4   1   2    14473.87    15023.98    321.71 o 
  -3   1   2    31107.94    32888.27    620.72 o 
  -2   1   2    16523.81    18314.96    396.22 o 
  -1   1   2    29125.31    31368.46   1003.07 o 
   0   1   2     9624.50    10865.55    289.36 o 
   1   1   2    28961.82    31113.81    636.96 o 
   2   1   2    17965.06    19519.07    363.04 o 
   3   1   2    31799.13    32712.48    622.65 o 
   4   1   2    16850.35    17305.83    358.31 o 
   5   1   2    10803.18    10842.39    278.50 o 
   6   1   2     3452.65     3654.66    103.87 o 
   7   1   2     3052.26     3085.12    135.14 o 
   8   1   2     2932.90     3113.08    159.21 o 
   9   1   2     1205.41     1165.94    107.01 o 
  10   1   2     1592.68     1660.41    159.13 o 
 -10   2   2      960.20      765.36    184.20 o 
  -9   2   2     4630.04     4912.57    215.17 o 
  -8   2   2     1126.26     1124.62     82.01 o 
  -7   2   2     4933.73     5088.31    140.10 o 
  -6   2   2     2637.83     2662.70     86.41 o 
  -5   2   2     5362.33     5427.49    143.83 o 
  -4   2   2     1512.00     1471.72     56.47 o 
  -3   2   2     2544.80     2601.05     72.33 o 
  -2   2   2     1577.91     1576.96     69.80 o 
  -1   2   2     4949.78     5148.69    164.70 o 
   0   2   2     2816.27     2993.06     64.35 o 
   1   2   2     4045.21     4303.33     94.95 o 
   2   2   2      835.16      977.49     66.09 o 
   3   2   2     3182.98     3310.48     83.44 o 
   4   2   2      661.21      669.97     80.70 o 
   5   2   2     6686.61     6754.92    149.45 o 
   6   2   2     2328.98     2167.77     90.27 o 
   7   2   2     4711.23     4744.32    205.90 o 
   8   2   2      942.77      975.72     97.83 o 
   9   2   2     4142.54     4530.49    213.99 o 
  10   2   2      837.29      878.84    101.85 o 
 -10   3   2     2376.02     2269.34    154.93 o 
  -9   3   2      960.81     1106.34    103.60 o 
  -8   3   2     4335.10     4368.28    203.71 o 
  -7   3   2     4453.80     4458.80    158.77 o 
  -6   3   2     4380.95     4282.95    134.84 o 
  -5   3   2     6681.25     6410.27    152.89 o 
  -4   3   2     7681.17     7405.27    156.76 o 
  -3   3   2     6256.92     5894.98    132.72 o 
  -2   3   2     5002.78     4759.15    129.28 o 
  -1   3   2    22528.29    23969.69    507.89 o 
   0   3   2     3191.71     3150.15     70.84 o 
   1   3   2    24455.03    25429.27    468.02 o 
   2   3   2     5249.68     5180.08    122.90 o 
   3   3   2     6595.73     6249.05    146.88 o 
   4   3   2     6468.48     6299.19    167.89 o 
   5   3   2     6591.50     6380.83    193.86 o 
   6   3   2     4244.27     4242.89    186.76 o 
   7   3   2     3681.43     3647.11    183.34 o 
   8   3   2     5063.37     5074.70    219.52 o 
   9   3   2      827.02      789.53     98.19 o 
  10   3   2     2828.23     2725.50    168.44 o 
  -9   4   2      994.66      942.55    104.66 o 
  -8   4   2     2615.28     2685.24    157.48 o 
  -7   4   2     2968.49     2978.38    155.59 o 
  -6   4   2     7906.76     8039.18    241.72 o 
  -5   4   2     4643.67     4524.87    134.60 o 
  -4   4   2    17629.97    17739.08    342.50 o 
  -3   4   2    11297.92    11564.53    259.83 o 
  -2   4   2    29316.75    29172.99    720.96 o 
  -1   4   2     4861.92     4729.54    112.82 o 
   0   4   2    27827.25    28516.72    537.58 o 
   1   4   2     5121.38     4911.55    132.37 o 
   2   4   2    25138.65    25669.21    468.66 o 
   3   4   2    11659.56    11648.64    265.44 o 
   4   4   2    15955.62    15830.62    423.72 o 
   5   4   2     5251.76     5280.30    202.28 o 
   6   4   2     8395.15     8184.24    297.46 o 
   7   4   2     3232.81     3213.85    167.76 o 
   8   4   2     2948.59     3147.70    170.16 o 
   9   4   2     1133.57     1097.76    157.88 o 
  -9   5   2     1300.96     1419.27    128.85 o 
  -8   5   2     1472.29     1375.63    122.66 o 
  -7   5   2     4365.14     4255.32    195.12 o 
  -6   5   2      920.14      896.10     87.29 o 
  -5   5   2    11027.69    11241.14    295.42 o 
  -4   5   2     3018.65     2952.90     83.50 o 
  -3   5   2    13095.31    12875.92    277.41 o 
  -2   5   2     5409.48     5561.14    234.19 o 
  -1   5   2    21899.00    22219.07    448.70 o 
   0   5   2    10356.12    10569.46    215.25 o 
   1   5   2    20140.56    20178.78    504.27 o 
   2   5   2     6792.98     6855.21    145.70 o 
   3   5   2    11663.97    11591.22    281.07 o 
   4   5   2     3013.68     2868.63    138.60 o 
   5   5   2     9422.08     9606.15    350.31 o 
   6   5   2      983.57     1008.80     96.25 o 
   7   5   2     3889.63     3923.93    198.38 o 
   8   5   2     1732.42     1822.61    139.91 o 
   9   5   2     1209.56     1218.32    125.64 o 
  -8   6   2     1248.70     1329.63    129.32 o 
  -7   6   2     2034.92     2084.83    139.76 o 
  -6   6   2     2185.10     2077.69    130.50 o 
  -5   6   2     2647.86     2522.61    112.02 o 
  -4   6   2     2793.54     2654.85    108.47 o 
  -3   6   2     2683.30     2570.19     83.80 o 
  -2   6   2     3168.05     3119.40    106.63 o 
  -1   6   2      444.69      368.92     27.13 o 
   0   6   2     2653.14     2491.06     78.30 o 
   1   6   2       69.48      126.40     31.24 o 
   2   6   2     3962.41     3746.96    107.63 o 
   3   6   2     2662.68     2629.35     90.77 o 
   4   6   2     2919.05     2892.11    142.88 o 
   5   6   2     2907.35     2910.11    151.63 o 
   6   6   2     2093.24     2113.75    139.37 o 
   7   6   2     2077.37     2129.98    148.78 o 
   8   6   2      863.31      954.82    113.84 o 
  -8   7   2     2326.05     2550.42    168.67 o 
  -7   7   2     1696.80     1805.82    139.74 o 
  -6   7   2     2354.93     2450.28    150.79 o 
  -5   7   2     1225.51     1128.31     99.17 o 
  -4   7   2     2442.55     2232.31    105.67 o 
  -3   7   2      247.67      299.45     50.50 o 
  -2   7   2      373.04      331.16     34.28 o 
  -1   7   2      685.47      602.46     48.82 o 
   0   7   2      913.23      882.74     48.84 o 
   1   7   2      863.15      840.38     56.28 o 
   2   7   2      384.01      379.25     39.39 o 
   3   7   2      254.61      250.42     47.44 o 
   4   7   2     2996.39     2815.54    145.18 o 
   5   7   2     1047.29     1135.11    106.45 o 
   6   7   2     2759.87     2946.71    166.64 o 
   7   7   2     1538.43     1664.33    140.08 o 
   8   7   2     2102.27     2204.45    169.13 o 
  -7   8   2     1614.36     1844.89    148.30 o 
  -6   8   2     2802.93     2885.60    169.73 o 
  -5   8   2     1555.67     1528.95    121.35 o 
  -4   8   2     2819.88     2767.55    154.06 o 
  -3   8   2     1330.08     1177.14     89.77 o 
  -2   8   2     2395.70     2688.47    129.40 o 
  -1   8   2      352.83      299.95     46.29 o 
   0   8   2     3567.40     3757.90    147.83 o 
   1   8   2      529.72      644.22     54.94 o 
   2   8   2     2510.30     2660.81    116.18 o 
   3   8   2     1497.10     1516.22    109.23 o 
   4   8   2     2608.28     2734.70    163.06 o 
   5   8   2     1580.98     1713.09    132.75 o 
   6   8   2     2354.65     2489.24    167.40 o 
   7   8   2     1552.47     1764.18    156.91 o 
  -5   9   2     2637.22     2673.19    165.09 o 
  -4   9   2      971.47     1033.40    104.28 o 
  -3   9   2     3265.05     3593.43    170.99 o 
  -2   9   2      904.46      829.45     81.87 o 
  -1   9   2     5005.21     5618.13    209.80 o 
   0   9   2      621.41      729.06     70.15 o 
   1   9   2     4506.94     4909.65    255.34 o 
   2   9   2      966.82      987.91     79.32 o 
   3   9   2     2616.76     2732.86    161.05 o 
   4   9   2      965.06     1081.80    111.05 o 
   5   9   2     2407.69     2619.54    211.70 o 
  -4  10   2     1224.81     1304.02    129.66 o 
  -3  10   2      771.07      744.30     95.50 o 
  -2  10   2     1286.30     1510.16    146.46 o 
  -1  10   2      982.12      994.16    107.66 o 
   0  10   2     2036.03     1913.39    206.96 o 
   1  10   2     1020.30     1176.55    130.70 o 
   2  10   2     1467.56     1559.25    150.14 o 
   3  10   2      590.87      622.68    110.10 o 
   4  10   2     1373.53     1566.91    139.41 o 
   1   0   3      133.36      152.23      8.47 o 
   2   0   3     7994.11     8448.60    184.98 o 
   3   0   3      298.73      333.33     22.33 o 
   4   0   3     8575.92     8639.23    188.16 o 
   5   0   3     8844.60     8969.88    201.19 o 
   6   0   3     3632.34     3709.68    108.83 o 
   7   0   3     5158.72     5404.48    147.67 o 
   8   0   3     2407.09     2505.14    121.18 o 
   9   0   3     4066.37     4666.21    209.57 o 
  10   0   3     2872.24     3206.77    215.96 o 
  -9   1   3     1564.91     1816.92    127.70 o 
  -8   1   3     7138.36     7424.46    188.69 o 
  -7   1   3     6941.39     7218.56    177.15 o 
  -6   1   3     5376.95     5684.97    146.42 o 
  -5   1   3    15315.31    15916.74    320.99 o 
  -4   1   3     7504.94     7930.53    170.99 o 
  -3   1   3    16907.99    17544.44    327.69 o 
  -2   1   3    11471.92    12120.68    308.19 o 
  -1   1   3     7959.95     8014.96    200.84 o 
   0   1   3    17405.12    17972.63    368.20 o 
   1   1   3     9078.46     8915.44    209.25 o 
   2   1   3    13381.96    13668.09    280.84 o 
   3   1   3    15330.20    15833.40    327.21 o 
   4   1   3     7593.44     7560.26    170.89 o 
   5   1   3    14838.25    15012.20    319.79 o 
   6   1   3     5480.25     5661.97    146.12 o 
   7   1   3     6239.36     6336.78    241.70 o 
   8   1   3     6260.24     6283.12    326.00 o 
   9   1   3     1515.33     1803.01    150.42 o 
  10   1   3     2649.03     2676.77    163.12 o 
 -10   2   3     1359.00      970.26    200.79 o 
  -9   2   3     2464.15     2387.37    143.39 o 
  -8   2   3     3575.71     3659.83    148.92 o 
  -7   2   3     6229.31     6389.88    162.63 o 
  -6   2   3    10829.52    11109.46    247.07 o 
  -5   2   3    14287.96    14489.97    298.99 o 
  -4   2   3    10436.28    10223.87    223.86 o 
  -3   2   3    25922.61    27507.66    530.94 o 
  -2   2   3    26682.73    27639.90    784.39 o 
  -1   2   3    10064.81     9984.17    240.30 o 
   0   2   3    16446.75    16891.89    319.49 o 
   1   2   3     9996.21    10237.79    199.51 o 
   2   2   3    30757.82    31068.58    691.06 o 
   3   2   3    26860.84    28343.48    585.65 o 
   4   2   3    11476.99    11220.37    225.77 o 
   5   2   3    14071.66    14088.47    327.58 o 
   6   2   3    11419.28    10956.60    365.71 o 
   7   2   3     5402.47     5421.66    234.34 o 
   8   2   3     3706.22     3675.43    180.92 o 
   9   2   3     2401.31     2273.25    147.21 o 
  10   2   3     1463.34     1468.46    125.66 o 
 -10   3   3     1171.64     1153.94    146.02 o 
  -9   3   3     1524.61     1398.55    117.07 o 
  -8   3   3     3120.16     3091.70    136.60 o 
  -7   3   3     4887.59     5033.60    161.74 o 
  -6   3   3     5743.35     5890.92    150.79 o 
  -5   3   3     9500.48     9559.14    215.99 o 
  -4   3   3    22169.16    23126.31    440.88 o 
  -3   3   3    17108.44    17382.81    374.29 o 
  -2   3   3    18741.31    19396.92    454.96 o 
  -1   3   3    27004.65    27777.45    519.71 o 
   0   3   3    24685.83    25771.81    532.07 o 
   1   3   3    26359.01    27686.03    522.70 o 
   2   3   3    18884.53    19439.31    411.58 o 
   3   3   3    17512.71    17352.82    377.31 o 
   4   3   3    21475.93    21597.74    482.91 o 
   5   3   3    10483.10    10386.47    334.65 o 
   6   3   3     6275.31     5892.65    233.03 o 
   7   3   3     6027.75     6081.70    236.41 o 
   8   3   3     3344.84     3179.40    171.92 o 
   9   3   3     1627.90     1709.22    131.75 o 
  10   3   3      986.42      951.79    110.42 o 
  -9   4   3     1940.53     2220.57    146.36 o 
  -8   4   3     1975.50     2172.49    149.42 o 
  -7   4   3     2364.77     2278.98    109.89 o 
  -6   4   3     5425.51     5443.04    158.43 o 
  -5   4   3     3623.84     3482.49     97.55 o 
  -4   4   3     4891.14     4737.34    113.97 o 
  -3   4   3     3456.92     3395.48     95.05 o 
  -2   4   3     3049.60     3110.50     92.15 o 
  -1   4   3     8133.44     7980.25    157.57 o 
   0   4   3     1293.09     1235.86     40.14 o 
   1   4   3     7630.87     7419.96    161.37 o 
   2   4   3     3131.50     3028.31     87.65 o 
   3   4   3     3668.64     3527.06    122.83 o 
   4   4   3     4431.49     4173.39    141.69 o 
   5   4   3     3065.63     3099.61    202.21 o 
   6   4   3     5161.13     5217.61    224.11 o 
   7   4   3     1878.23     1975.60    136.34 o 
   8   4   3     2284.22     2238.74    146.90 o 
   9   4   3     1878.08     1820.79    143.72 o 
  -9   5   3      930.02      915.06    107.69 o 
  -8   5   3     3243.44     3594.66    183.55 o 
  -7   5   3     1228.10     1305.38    109.64 o 
  -6   5   3     2989.64     2928.71    123.97 o 
  -5   5   3     1572.32     1500.77    108.43 o 
  -4   5   3     1860.80     1677.20     59.89 o 
  -3   5   3     2948.39     2761.53     79.44 o 
  -2   5   3      486.69      406.29     39.33 o 
  -1   5   3     2099.30     2035.01     57.90 o 
   0   5   3       36.63       57.75     15.92 o 
   1   5   3     2236.64     2157.05     69.38 o 
   2   5   3      182.15      170.40     20.27 o 
   3   5   3     2204.94     2023.14     78.37 o 
   4   5   3     1839.51     1620.58    103.21 o 
   5   5   3     1896.85     1783.30    114.34 o 
   6   5   3     3046.73     3028.26    187.00 o 
   7   5   3     1551.47     1503.66    124.73 o 
   8   5   3     2979.85     3040.17    251.58 o 
   9   5   3     1233.84     1205.60    123.59 o 
  -8   6   3      992.49      945.49    109.82 o 
  -7   6   3     2571.38     2708.10    155.71 o 
  -6   6   3     3559.61     3586.54    177.24 o 
  -5   6   3     2480.97     2383.20    108.32 o 
  -4   6   3     5512.16     5448.51    181.37 o 
  -3   6   3     7382.38     7552.41    185.29 o 
  -2   6   3     6726.15     6911.01    191.87 o 
  -1   6   3    12076.29    12103.42    248.27 o 
   0   6   3     3866.63     3701.43     94.25 o 
   1   6   3    12231.55    12375.48    278.85 o 
   2   6   3     7641.05     7373.99    182.25 o 
   3   6   3     6940.56     7290.17    221.43 o 
   4   6   3     6516.24     6552.60    238.79 o 
   5   6   3     2452.54     2600.05    145.69 o 
   6   6   3     4150.74     4166.16    198.25 o 
   7   6   3     2318.72     2307.36    156.35 o 
   8   6   3     1091.93     1193.68    125.50 o 
  -7   7   3     1558.09     1392.88    124.57 o 
  -6   7   3     1820.81     1869.51    130.22 o 
  -5   7   3     3389.89     3368.48    164.53 o 
  -4   7   3     7391.68     7650.47    232.48 o 
  -3   7   3     5135.74     5559.81    204.76 o 
  -2   7   3     7772.82     8125.94    269.03 o 
  -1   7   3    11457.75    11830.85    312.65 o 
   0   7   3     8027.81     8371.46    202.83 o 
   1   7   3    12389.38    12762.84    289.05 o 
   2   7   3     8838.16     9241.75    254.20 o 
   3   7   3     5616.68     5538.33    184.92 o 
   4   7   3     7704.61     7872.29    288.33 o 
   5   7   3     3141.69     3094.37    170.80 o 
   6   7   3     1719.67     1830.79    158.59 o 
   7   7   3     1470.22     1622.26    140.80 o 
  -7   8   3      295.65      335.81     84.22 o 
  -6   8   3     1056.22     1089.66    112.69 o 
  -5   8   3     1455.58     1531.18    121.48 o 
  -4   8   3     1258.74     1247.10     82.58 o 
  -3   8   3     3477.91     3409.80    156.43 o 
  -2   8   3     2837.61     2808.02    127.75 o 
  -1   8   3     2829.54     2945.81    122.51 o 
   0   8   3     2466.04     2495.45    128.16 o 
   1   8   3     2685.68     2729.42    109.63 o 
   2   8   3     2187.82     2176.44    107.53 o 
   3   8   3     3462.08     3539.53    144.47 o 
   4   8   3      889.40      957.80    101.41 o 
   5   8   3     1490.25     1619.22    132.09 o 
   6   8   3     1166.13     1191.37    123.29 o 
   7   8   3      355.92      424.03     97.03 o 
  -5   9   3      190.27      108.83     62.12 o 
  -4   9   3      349.33      360.82     74.24 o 
  -3   9   3      112.33      114.66     53.31 o 
  -2   9   3       24.48       42.15     45.08 o 
  -1   9   3       22.52       17.34     46.66 o 
   0   9   3      183.84      178.79     59.24 o 
   1   9   3       44.10       63.37     55.87 o 
   2   9   3       25.86       27.71     54.59 o 
   3   9   3       34.22       85.44     48.15 o 
   4   9   3      243.11      296.86     76.21 o 
   5   9   3       58.03       60.13     67.43 o 
  -3  10   3      930.43     1053.83    170.84 o 
  -2  10   3      856.56     1023.29     97.58 o 
  -1  10   3     1634.14     1883.50    138.31 o 
   0  10   3     1086.55      992.75    156.31 o 
   1  10   3     1483.95     1645.33    152.93 o 
   2  10   3      793.01      797.38    118.10 o 
   3  10   3      755.02      924.05    128.03 o 
   0   0   4     4331.92     4248.93    121.22 o 
   1   0   4    82625.81    86706.44   1591.20 o 
   2   0   4    13087.51    13160.69    279.62 o 
   3   0   4    53757.03    54972.46   1025.51 o 
   4   0   4    13476.11    13425.80    275.59 o 
   5   0   4    17738.45    18399.92    373.80 o 
   6   0   4    11969.25    12535.66    274.16 o 
   7   0   4     4168.97     4304.96    126.07 o 
   8   0   4      839.25      805.34     86.11 o 
   9   0   4     2434.57     2374.62    144.18 o 
  10   0   4      383.24      256.11     86.89 o 
  -9   1   4     1840.30     1969.08    159.34 o 
  -8   1   4     5881.20     6035.70    181.62 o 
  -7   1   4     3465.06     3560.27    109.13 o 
  -6   1   4     8985.40     9228.65    204.57 o 
  -5   1   4     5229.55     5489.57    128.98 o 
  -4   1   4    21506.43    21645.47    433.41 o 
  -3   1   4    10088.75    10522.92    205.71 o 
  -2   1   4    35225.48    37765.17    898.88 o 
  -1   1   4    17483.81    18679.87    342.61 o 
   0   1   4    42267.23    45856.39    846.61 o 
   1   1   4    16877.84    17627.96    378.78 o 
   2   1   4    39009.28    40344.64    735.83 o 
   3   1   4     9289.60     9452.69    204.27 o 
   4   1   4    22137.71    22646.21    435.96 o 
   5   1   4     4334.53     4356.82    133.23 o 
   6   1   4     8085.37     8124.46    199.52 o 
   7   1   4     3082.10     2833.12    154.12 o 
   8   1   4     5727.53     5610.71    238.01 o 
   9   1   4     1530.73     1431.61    119.57 o 
  10   1   4     1003.88     1065.51    110.01 o 
  -9   2   4     1586.14     1769.26    126.58 o 
  -8   2   4     4102.36     4383.56    147.29 o 
  -7   2   4      436.34      501.90     44.65 o 
  -6   2   4     2664.61     2742.65     88.56 o 
  -5   2   4     3193.42     3165.13     91.80 o 
  -4   2   4      932.30      990.09     45.19 o 
  -3   2   4     1649.93     1600.08     58.71 o 
  -2   2   4      502.98      559.28     29.66 o 
  -1   2   4     2377.58     2316.89     72.85 o 
   0   2   4     5319.92     5619.67    127.45 o 
   1   2   4     1496.56     1625.24     89.11 o 
   2   2   4      374.44      349.29     25.69 o 
   3   2   4     1436.38     1252.18     61.65 o 
   4   2   4     1727.05     1667.57     57.66 o 
   5   2   4     3181.23     3099.59    115.90 o 
   6   2   4     2607.52     2342.34    132.79 o 
   7   2   4      533.99      579.41     75.69 o 
   8   2   4     3996.02     3962.84    195.23 o 
   9   2   4     1672.50     1697.93    129.64 o 
  10   2   4     2816.95     2818.48    172.80 o 
  -9   3   4     2283.86     2337.21    151.08 o 
  -8   3   4     1265.63     1318.09     90.94 o 
  -7   3   4     5127.29     5332.28    145.86 o 
  -6   3   4     2567.69     2605.39     86.80 o 
  -5   3   4     5237.53     5265.79    129.95 o 
  -4   3   4     9743.57     9658.94    208.25 o 
  -3   3   4     4730.32     4861.09    125.77 o 
  -2   3   4    15341.21    15199.42    377.43 o 
  -1   3   4     7889.26     7868.19    164.24 o 
   0   3   4    11535.92    11263.24    222.07 o 
   1   3   4     8674.44     8755.69    190.66 o 
   2   3   4    16462.31    16461.29    344.25 o 
   3   3   4     3738.11     3624.62    131.61 o 
   4   3   4    10174.84     9812.80    261.91 o 
   5   3   4     4730.05     4632.34    199.81 o 
   6   3   4     2408.08     2305.13    134.04 o 
   7   3   4     5104.05     4915.39    220.41 o 
   8   3   4     1381.10     1553.83    155.97 o 
   9   3   4     3007.08     3283.52    178.27 o 
  -9   4   4     2155.31     2096.87    144.69 o 
  -8   4   4     2095.74     2202.02    137.08 o 
  -7   4   4     3726.43     3616.05    174.93 o 
  -6   4   4     4046.93     3982.72    129.45 o 
  -5   4   4     9936.17     9767.10    223.18 o 
  -4   4   4     6608.85     6604.79    159.04 o 
  -3   4   4    27600.62    28111.61    625.58 o 
  -2   4   4    13380.19    13758.59    315.28 o 
  -1   4   4    36062.64    36913.82    672.54 o 
   0   4   4     7247.92     7136.20    150.15 o 
   1   4   4    33690.08    34683.67    674.47 o 
   2   4   4    12057.69    12150.25    285.36 o 
   3   4   4    24924.85    25290.10    563.47 o 
   4   4   4     5341.08     5259.10    221.19 o 
   5   4   4    10514.35    10855.11    351.97 o 
   6   4   4     3989.62     4004.44    188.50 o 
   7   4   4     4054.26     3763.81    187.36 o 
   8   4   4     2090.59     1939.08    140.99 o 
   9   4   4     2191.77     2070.14    153.26 o 
  -9   5   4      162.92      166.15     66.37 o 
  -8   5   4     3843.99     4126.51    199.24 o 
  -7   5   4     1348.78     1347.20    109.17 o 
  -6   5   4     4978.29     5009.59    201.37 o 
  -5   5   4     7075.55     6977.13    205.09 o 
  -4   5   4    11629.96    11499.75    272.25 o 
  -3   5   4     7371.87     7274.06    185.74 o 
  -2   5   4    12047.53    11975.59    308.68 o 
  -1   5   4     5460.51     5358.03    122.27 o 
   0   5   4    16156.12    16514.17    325.86 o 
   1   5   4     5942.36     5822.19    130.04 o 
   2   5   4    13021.65    12919.38    285.55 o 
   3   5   4     6527.88     6147.73    198.19 o 
   4   5   4    11787.89    11964.96    384.73 o 
   5   5   4     6101.50     6091.12    252.90 o 
   6   5   4     5095.64     4842.32    220.45 o 
   7   5   4     1129.40     1112.26    111.79 o 
   8   5   4     3903.74     3764.40    204.66 o 
   9   5   4      270.27      235.43     80.30 o 
  -8   6   4     1896.00     1836.72    141.35 o 
  -7   6   4     2144.20     2290.56    144.03 o 
  -6   6   4     2211.78     2237.95    109.80 o 
  -5   6   4     2576.77     2437.11    109.93 o 
  -4   6   4     1277.01     1282.83     87.26 o 
  -3   6   4     2403.29     2253.50     91.52 o 
  -2   6   4     1859.22     1818.17     71.15 o 
  -1   6   4     1386.15     1285.36     51.64 o 
   0   6   4     1450.98     1348.88     50.93 o 
   1   6   4     1427.24     1335.71     58.79 o 
   2   6   4     1744.92     1567.46     67.51 o 
   3   6   4     3290.74     3084.75    117.47 o 
   4   6   4     1482.79     1505.07    109.45 o 
   5   6   4     2511.09     2539.08    147.54 o 
   6   6   4     2350.51     2186.54    145.42 o 
   7   6   4     1954.76     2126.33    152.98 o 
   8   6   4     1961.88     1932.39    153.11 o 
  -7   7   4     2614.82     2539.31    160.79 o 
  -6   7   4      372.59      395.47     74.08 o 
  -5   7   4     2469.91     2250.00    111.47 o 
  -4   7   4      887.95      815.23    102.26 o 
  -3   7   4     2262.44     2279.64    122.04 o 
  -2   7   4     1009.64      937.69     56.57 o 
  -1   7   4      228.89      207.22     32.18 o 
   0   7   4       59.20       74.76     25.46 o 
   1   7   4      108.39      100.87     28.47 o 
   2   7   4      975.89      955.40     67.91 o 
   3   7   4     2182.57     1994.53    101.04 o 
   4   7   4      971.44      863.73     92.04 o 
   5   7   4     2655.23     2630.87    155.00 o 
   6   7   4      354.23      346.45     80.27 o 
   7   7   4     2659.58     2934.77    182.70 o 
  -6   8   4     1504.08     1557.29    127.78 o 
  -5   8   4     1930.41     1915.45    129.86 o 
  -4   8   4     1644.31     1512.19    109.93 o 
  -3   8   4     2788.90     2905.52    190.28 o 
  -2   8   4     2520.81     2634.34    145.37 o 
  -1   8   4     3441.43     3455.95    125.79 o 
   0   8   4     3122.67     3125.40    134.73 o 
   1   8   4     3893.11     4149.82    200.91 o 
   2   8   4     2303.03     2261.51    109.18 o 
   3   8   4     2934.70     3089.18    133.34 o 
   4   8   4     1181.02     1167.00    111.02 o 
   5   8   4     1877.49     2010.11    205.68 o 
   6   8   4     1258.19     1306.85    130.28 o 
  -5   9   4      552.83      557.59     87.78 o 
  -4   9   4     2897.36     3060.09    167.89 o 
  -3   9   4     1297.25     1383.69    102.91 o 
  -2   9   4     3059.99     3402.09    156.32 o 
  -1   9   4     1966.51     2028.77    136.56 o 
   0   9   4     2199.02     2552.52    219.68 o 
   1   9   4     2242.50     2330.74    175.85 o 
   2   9   4     2690.33     2962.89    151.94 o 
   3   9   4     1197.47     1318.48     96.68 o 
   4   9   4     2966.60     3095.37    186.79 o 
   5   9   4      629.09      847.48    111.45 o 
  -3  10   4     1345.62     1338.29    147.13 o 
  -2  10   4      555.52      717.58     87.39 o 
  -1  10   4     1713.13     1814.10    121.08 o 
   0  10   4      233.52      251.18    110.68 o 
   1  10   4     1828.10     1673.01    197.06 o 
   2  10   4      589.51      730.06    115.15 o 
   3  10   4     1472.06     1518.12    233.18 o 
   1   0   5     1444.71     1546.84     39.23 o 
   2   0   5     3313.69     3670.47     87.90 o 
   3   0   5      961.74      930.03     47.38 o 
   4   0   5     9619.26     9977.00    211.71 o 
   5   0   5      189.79      228.61     27.46 o 
   6   0   5    12551.28    13239.12    285.76 o 
   7   0   5      182.24      158.43     42.69 o 
   8   0   5    10891.66    11406.90    387.24 o 
   9   0   5      800.33      708.93     89.74 o 
  10   0   5     3876.78     4292.14    256.38 o 
 -10   1   5      980.93     1107.67    181.38 o 
  -9   1   5     2512.53     2630.19    149.83 o 
  -8   1   5     3709.31     3806.54    151.90 o 
  -7   1   5     6234.23     6637.75    167.69 o 
  -6   1   5     7778.07     7982.86    183.94 o 
  -5   1   5     8517.48     8686.30    201.24 o 
  -4   1   5    15712.40    15555.47    315.36 o 
  -3   1   5     7455.52     7406.01    199.54 o 
  -2   1   5    15655.73    16003.52    322.75 o 
  -1   1   5     2735.12     2708.01     69.98 o 
   0   1   5     3407.39     3301.04     86.74 o 
   1   1   5     1969.63     2071.12    130.86 o 
   2   1   5    18605.96    18222.54    410.33 o 
   3   1   5     7689.92     7750.35    161.98 o 
   4   1   5    15774.51    15714.90    315.98 o 
   5   1   5     9167.76     9482.11    204.13 o 
   6   1   5     6940.09     6973.57    228.29 o 
   7   1   5     5905.42     5816.14    242.92 o 
   8   1   5     3247.52     3210.76    172.56 o 
   9   1   5     2120.60     2194.12    145.21 o 
  10   1   5     1048.09     1048.25    112.02 o 
  -9   2   5     4576.95     4951.66    266.18 o 
  -8   2   5      226.04      189.32     38.25 o 
  -7   2   5     7583.50     7704.30    185.17 o 
  -6   2   5      469.07      394.35     37.91 o 
  -5   2   5    15764.00    15590.20    326.15 o 
  -4   2   5      864.66      756.27     37.91 o 
  -3   2   5    38169.29    38981.45    935.52 o 
  -2   2   5     6872.19     6920.57    172.05 o 
  -1   2   5    40470.58    41587.96    791.12 o 
   0   2   5    11497.38    11579.59    226.91 o 
   1   2   5    43003.21    43676.60    872.64 o 
   2   2   5     6424.40     6393.43    158.78 o 
   3   2   5    41891.03    42165.84    947.50 o 
   4   2   5      831.44      701.58     66.92 o 
   5   2   5    16154.81    16172.24    487.45 o 
   6   2   5      901.26      802.21     79.63 o 
   7   2   5     6325.74     6104.18    264.05 o 
   8   2   5      283.98      306.49     68.97 o 
   9   2   5     4672.60     4486.11    218.33 o 
  10   2   5      486.23      369.02     81.98 o 
  -9   3   5     1412.14     1372.45    144.21 o 
  -8   3   5     5006.74     4911.03    184.20 o 
  -7   3   5     1921.44     1928.41     80.59 o 
  -6   3   5     6523.87     6483.18    168.75 o 
  -5   3   5     3693.67     3512.32    101.78 o 
  -4   3   5    18733.90    18313.92    403.57 o 
  -3   3   5     5197.40     4952.08    146.68 o 
  -2   3   5    33935.35    34631.43    799.84 o 
  -1   3   5     5265.29     5443.83    132.69 o 
   0   3   5    34035.12    35563.88    667.23 o 
   1   3   5     6113.48     6100.04    142.18 o 
   2   3   5    33680.74    34680.09    726.00 o 
   3   3   5     6131.37     5600.85    164.23 o 
   4   3   5    18829.09    18394.03    548.97 o 
   5   3   5     4224.48     4012.81    172.41 o 
   6   3   5     7984.89     7802.14    274.72 o 
   7   3   5     1942.48     1873.81    128.95 o 
   8   3   5     5803.97     5329.41    233.35 o 
   9   3   5     1180.23     1175.60    116.16 o 
  -9   4   5      482.38      470.80     82.68 o 
  -8   4   5     4046.92     4068.70    166.03 o 
  -7   4   5      308.88      388.30     54.53 o 
  -6   4   5     6290.74     6179.31    156.38 o 
  -5   4   5     2868.11     2737.05     87.96 o 
  -4   4   5     5140.02     5010.45    133.71 o 
  -3   4   5     7822.19     7733.81    212.16 o 
  -2   4   5     2102.48     2171.76     78.12 o 
  -1   4   5     4948.84     4914.05     98.34 o 
   0   4   5     1332.71     1271.17     43.11 o 
   1   4   5     4744.45     4619.58    124.16 o 
   2   4   5     2612.03     2492.49     69.31 o 
   3   4   5     8697.28     8420.50    232.68 o 
   4   4   5     4927.40     4699.11    162.61 o 
   5   4   5     3374.27     3209.88    156.48 o 
   6   4   5     5766.67     5672.09    243.04 o 
   7   4   5      261.42      232.92     65.99 o 
   8   4   5     4504.26     4293.08    212.60 o 
   9   4   5      316.14      309.20     80.78 o 
  -9   5   5     2137.25     2194.57    154.08 o 
  -8   5   5      892.24     1053.66    105.40 o 
  -7   5   5     4066.45     3998.13    156.15 o 
  -6   5   5     1738.17     1651.94     92.07 o 
  -5   5   5     2647.22     2502.17     83.28 o 
  -4   5   5     1507.85     1324.93     62.55 o 
  -3   5   5      383.28      345.65     34.30 o 
  -2   5   5     1597.14     1438.04     89.00 o 
  -1   5   5      249.49      236.20     19.77 o 
   0   5   5      295.61      271.14     23.74 o 
   1   5   5      469.54      428.80     33.47 o 
   2   5   5     1269.27     1132.61     55.04 o 
   3   5   5      498.99      417.53     47.66 o 
   4   5   5     1875.91     1845.33    102.86 o 
   5   5   5     2681.88     2559.89    145.85 o 
   6   5   5     1910.58     1918.22    133.71 o 
   7   5   5     4063.50     3740.57    198.36 o 
   8   5   5      973.17      911.22    109.21 o 
   9   5   5     2061.69     2100.44    162.34 o 
  -8   6   5      602.03      582.04     93.45 o 
  -7   6   5     3240.23     3287.73    171.88 o 
  -6   6   5      728.06      618.66     64.64 o 
  -5   6   5     7760.04     7839.27    240.10 o 
  -4   6   5     1152.97     1124.41     59.75 o 
  -3   6   5    12861.33    13334.73    347.50 o 
  -2   6   5     1536.91     1537.81     67.41 o 
  -1   6   5    13277.64    13296.45    344.59 o 
   0   6   5      464.88      441.14     31.07 o 
   1   6   5    14633.91    14379.17    318.47 o 
   2   6   5     1528.02     1511.80     77.98 o 
   3   6   5    13905.85    14216.18    371.46 o 
   4   6   5     1545.31     1536.43     89.26 o 
   5   6   5     8084.39     8305.54    309.14 o 
   6   6   5      920.21      869.08    102.17 o 
   7   6   5     2967.30     3050.25    183.92 o 
   8   6   5      585.10      457.80     94.86 o 
  -7   7   5      402.95      366.89     81.07 o 
  -6   7   5     3018.10     3036.42    162.39 o 
  -5   7   5      268.26      191.13     45.64 o 
  -4   7   5     7853.21     8019.22    289.82 o 
  -3   7   5      175.11      199.67     35.37 o 
  -2   7   5    13511.44    14005.97    367.27 o 
  -1   7   5      974.80     1034.98     59.40 o 
   0   7   5    16096.69    16728.75    417.49 o 
   1   7   5     1236.79     1123.72     71.17 o 
   2   7   5    14693.45    15197.13    388.15 o 
   3   7   5      199.75      171.12     44.18 o 
   4   7   5     8750.75     8982.28    318.27 o 
   5   7   5      429.30      299.09     73.79 o 
   6   7   5     2703.55     2851.56    176.26 o 
   7   7   5      494.02      472.00     97.49 o 
  -6   8   5      543.02      373.36     77.91 o 
  -5   8   5     1508.97     1476.87    115.73 o 
  -4   8   5      450.64      402.98     66.69 o 
  -3   8   5     4525.40     4558.39    187.82 o 
  -2   8   5      414.12      423.92     55.18 o 
  -1   8   5     6123.75     6375.03    186.47 o 
   0   8   5      159.46      197.07     59.52 o 
   1   8   5     6050.20     5886.91    274.05 o 
   2   8   5      356.89      394.22     55.93 o 
   3   8   5     4404.21     4455.44    169.95 o 
   4   8   5      557.79      543.63     70.28 o 
   5   8   5     1450.99     1490.31    130.98 o 
   6   8   5      524.85      500.50     97.56 o 
  -5   9   5      499.60      453.21     83.43 o 
  -4   9   5      192.83      204.13     63.96 o 
  -3   9   5      279.14      242.04     60.85 o 
  -2   9   5      147.94       86.43     60.62 o 
  -1   9   5       81.70       89.84     43.26 o 
   0   9   5        7.75       13.69     48.26 o 
   1   9   5       74.27       57.74     58.67 o 
   2   9   5      103.12      160.08     78.93 o 
   3   9   5      209.19      178.12     59.36 o 
   4   9   5      232.81      183.54     74.90 o 
   5   9   5      304.78      272.83     85.92 o 
  -3  10   5     1323.74     1514.09    130.84 o 
  -2  10   5       15.20       -9.89     49.66 o 
  -1  10   5     2051.12     2237.58    292.76 o 
   0  10   5       94.74      174.31     98.98 o 
   1  10   5     1948.90     2030.88    215.57 o 
   2  10   5       84.56      121.03     75.76 o 
   3  10   5     1210.96     1072.11    138.15 o 
   0   0   6     4462.25     4867.86    142.80 o 
   1   0   6    58747.46    61321.25   1131.92 o 
   2   0   6     2109.58     2116.87     53.17 o 
   3   0   6    80340.53    81506.74   1855.89 o 
   4   0   6       14.82       31.32     15.26 o 
   5   0   6    33924.71    35724.71    690.50 o 
   6   0   6       46.31       63.35     23.95 o 
   7   0   6     7667.40     7801.94    243.77 o 
   8   0   6       89.18       72.00     46.49 o 
   9   0   6     1518.90     1495.38    119.62 o 
  10   0   6       71.35       80.75     57.18 o 
 -10   1   6      925.67      842.75    123.91 o 
  -9   1   6     2399.61     2583.47    148.82 o 
  -8   1   6     4735.35     4858.24    178.18 o 
  -7   1   6     5538.65     5400.87    162.09 o 
  -6   1   6     8406.95     8534.17    193.40 o 
  -5   1   6     3224.73     3205.95     94.13 o 
  -4   1   6    19002.06    18669.66    358.86 o 
  -3   1   6     1016.69      969.69     47.87 o 
  -2   1   6    55747.10    57258.87   1048.45 o 
  -1   1   6     1807.80     1914.41     46.47 o 
   0   1   6    40971.17    42493.53    787.40 o 
   1   1   6     2049.28     2097.31     61.51 o 
   2   1   6    54165.36    55473.89   1150.81 o 
   3   1   6      589.42      519.93     38.44 o 
   4   1   6    17466.16    17206.45    357.03 o 
   5   1   6     3419.32     3448.64    106.54 o 
   6   1   6     7342.18     7183.52    281.31 o 
   7   1   6     5424.20     5102.84    218.52 o 
   8   1   6     4714.14     4421.02    208.11 o 
   9   1   6     1981.47     1875.89    137.47 o 
  10   1   6      996.21      873.58    105.78 o 
  -9   2   6      512.58      557.85     85.81 o 
  -8   2   6     4817.08     5030.43    165.83 o 
  -7   2   6      158.85      161.87     33.09 o 
  -6   2   6     6737.99     6851.48    171.62 o 
  -5   2   6      351.79      362.34     31.95 o 
  -4   2   6     5802.52     5799.57    167.49 o 
  -3   2   6     1507.53     1447.86     63.16 o 
  -2   2   6     4733.60     4944.91    130.01 o 
  -1   2   6     2661.88     2697.84     62.19 o 
   0   2   6       97.49       64.21     11.55 o 
   1   2   6     2509.45     2558.94     73.64 o 
   2   2   6     4462.78     4460.94    119.50 o 
   3   2   6     1002.19      946.95     60.32 o 
   4   2   6     5566.80     5698.84    213.92 o 
   5   2   6      150.60      153.19     44.33 o 
   6   2   6     6945.38     7283.20    266.90 o 
   7   2   6      155.66      125.76     52.30 o 
   8   2   6     5437.26     5356.98    232.00 o 
   9   2   6      519.14      391.17     78.45 o 
  10   2   6     4041.97     4145.92    214.45 o 
  -9   3   6     2757.24     2791.08    161.78 o 
  -8   3   6      986.84      930.34     70.94 o 
  -7   3   6     4877.36     4895.37    141.15 o 
  -6   3   6     1857.27     1721.58     70.75 o 
  -5   3   6     5912.19     5895.75    143.15 o 
  -4   3   6     4503.65     4349.52    135.44 o 
  -3   3   6     3056.82     2908.57    101.39 o 
  -2   3   6    18888.34    19076.54    459.25 o 
  -1   3   6     2017.76     1943.43     48.38 o 
   0   3   6    25490.37    26118.59    497.22 o 
   1   3   6     1556.44     1510.71     57.07 o 
   2   3   6    19477.55    19568.64    421.72 o 
   3   3   6     2010.33     1911.10    110.62 o 
   4   3   6     4572.56     4245.22    146.35 o 
   5   3   6     5499.04     5345.29    223.67 o 
   6   3   6     1694.58     1600.15    161.77 o 
   7   3   6     5277.42     5106.97    223.86 o 
   8   3   6      909.38      872.88    116.84 o 
   9   3   6     3036.61     3234.51    182.49 o 
  -9   4   6     2045.28     1988.96    176.71 o 
  -8   4   6     1616.86     1653.87    102.80 o 
  -7   4   6     6486.61     6445.78    185.95 o 
  -6   4   6     3003.27     2844.72     94.68 o 
  -5   4   6    12694.75    12535.11    263.31 o 
  -4   4   6      478.26      427.31     39.23 o 
  -3   4   6    32797.36    33013.03    757.55 o 
  -2   4   6       56.99       72.70     16.60 o 
  -1   4   6    36471.16    36666.59    644.30 o 
   0   4   6       17.49       49.71     14.69 o 
   1   4   6    36683.14    37634.57    774.10 o 
   2   4   6       90.62       85.20     22.13 o 
   3   4   6    31451.46    31524.43    773.50 o 
   4   4   6      426.63      377.92     46.56 o 
   5   4   6    11674.43    11109.52    397.40 o 
   6   4   6     2825.70     2631.84    153.74 o 
   7   4   6     5730.23     5579.37    254.07 o 
   8   4   6     1647.68     1456.00    129.11 o 
   9   4   6     2052.38     2014.65    151.66 o 
  -8   5   6     2337.09     2502.77    207.97 o 
  -7   5   6      229.89      186.27     48.40 o 
  -6   5   6     9501.32     9502.74    245.45 o 
  -5   5   6      134.15      130.10     27.24 o 
  -4   5   6    19317.08    19043.32    461.87 o 
  -3   5   6      192.16      184.02     28.83 o 
  -2   5   6    21159.58    21245.26    501.28 o 
  -1   5   6       98.41      110.86     17.75 o 
   0   5   6    12617.65    12651.80    283.63 o 
   1   5   6      127.05      162.78     25.88 o 
   2   5   6    20818.90    20567.03    460.65 o 
   3   5   6      145.47      147.71     35.07 o 
   4   5   6    18434.28    18230.08    483.41 o 
   5   5   6       82.07      101.78     50.52 o 
   6   5   6     8764.88     9036.75    345.31 o 
   7   5   6      334.64      349.47     79.91 o 
   8   5   6     2438.76     2496.56    167.88 o 
  -8   6   6     2695.88     2761.40    168.58 o 
  -7   6   6     1062.03      955.83    100.44 o 
  -6   6   6     4512.08     4274.58    166.63 o 
  -5   6   6     1450.57     1268.04     80.68 o 
  -4   6   6     1449.55     1311.75     64.02 o 
  -3   6   6     4116.11     4010.70    131.59 o 
  -2   6   6      764.96      665.66     45.40 o 
  -1   6   6     3858.76     3736.68    109.12 o 
   0   6   6      108.05      116.57     26.57 o 
   1   6   6     4262.27     4046.45    118.18 o 
   2   6   6      443.29      380.34     54.39 o 
   3   6   6     4489.09     4120.58    204.74 o 
   4   6   6     1284.27     1345.35     86.72 o 
   5   6   6     1387.53     1296.02    115.59 o 
   6   6   6     4764.43     4974.54    227.85 o 
   7   6   6     1024.28     1075.54    118.09 o 
   8   6   6     2987.04     2858.30    184.27 o 
  -7   7   6     1976.82     1969.12    141.58 o 
  -6   7   6      237.88      209.14     50.64 o 
  -5   7   6     2771.89     2560.62    118.42 o 
  -4   7   6      900.15      905.04     94.24 o 
  -3   7   6     1917.15     1843.78     82.15 o 
  -2   7   6      884.68      883.51     56.71 o 
  -1   7   6      771.60      697.52     50.26 o 
   0   7   6      103.67      126.69     36.38 o 
   1   7   6      632.53      617.81     52.75 o 
   2   7   6      760.65      691.69     62.99 o 
   3   7   6     1756.58     1721.88     97.88 o 
   4   7   6      813.67      784.99     76.44 o 
   5   7   6     2555.95     2527.20    160.32 o 
   6   7   6      138.91      122.45     70.28 o 
   7   7   6     2162.41     2219.17    167.94 o 
  -6   8   6     1139.11     1067.88    107.79 o 
  -5   8   6     1914.72     1597.06    119.94 o 
  -4   8   6      734.17      620.08     76.84 o 
  -3   8   6     3670.59     3722.04    192.84 o 
  -2   8   6      511.24      550.60     51.97 o 
  -1   8   6     5964.23     6245.63    189.04 o 
   0   8   6      568.22      502.45     57.67 o 
   1   8   6     6037.76     6375.69    282.54 o 
   2   8   6      519.74      578.29     70.95 o 
   3   8   6     3309.85     3309.46    144.93 o 
   4   8   6      646.56      655.78     76.09 o 
   5   8   6     1779.99     1775.64    144.03 o 
   6   8   6     1095.66     1039.00    123.70 o 
  -5   9   6       20.72       10.92     53.41 o 
  -4   9   6     3734.33     3907.75    191.13 o 
  -3   9   6      184.82      208.54     60.37 o 
  -2   9   6     5596.50     5992.13    273.77 o 
  -1   9   6      248.07      213.04     43.67 o 
   0   9   6     3601.28     3978.47    203.15 o 
   1   9   6      291.24      273.54     96.41 o 
   2   9   6     5305.73     5852.80    288.88 o 
   3   9   6      219.46      205.82     65.36 o 
   4   9   6     3998.40     4227.31    180.05 o 
   5   9   6       11.78       -2.29     65.55 o 
  -3  10   6     2088.42     2269.23    145.23 o 
  -2  10   6      192.72      217.36     64.33 o 
  -1  10   6     1179.64     1188.53    167.24 o 
   0  10   6       43.10       90.25     64.67 o 
   1  10   6     1481.28     1426.33    183.56 o 
   2  10   6      157.48       93.20     90.50 o 
   3  10   6     2416.66     2638.91    193.13 o 
   1   0   7      138.87      168.19     15.23 o 
   2   0   7       42.44       57.95     10.60 o 
   3   0   7       83.67       64.79     14.65 o 
   4   0   7     6424.90     6425.12    146.59 o 
   5   0   7      787.14      743.21     49.77 o 
   6   0   7    17826.31    18849.24    431.36 o 
   7   0   7     1306.91     1317.37    110.96 o 
   8   0   7     7997.35     8362.02    311.35 o 
   9   0   7      363.05      418.91     77.20 o 
  10   0   7     3994.01     4405.39    265.68 o 
 -10   1   7      557.14      432.90    102.22 o 
  -9   1   7     2761.11     3103.57    167.87 o 
  -8   1   7     1959.82     1965.15    127.02 o 
  -7   1   7     6074.60     6207.66    180.07 o 
  -6   1   7     7956.85     7650.73    188.95 o 
  -5   1   7     9321.42     9284.37    207.10 o 
  -4   1   7    19077.06    18623.13    394.48 o 
  -3   1   7      248.76      203.43     26.17 o 
  -2   1   7    30858.10    31605.03    577.26 o 
  -1   1   7      638.74      721.39     78.28 o 
   0   1   7    14765.90    14796.14    284.23 o 
   1   1   7     1207.62     1172.00     46.67 o 
   2   1   7    28576.13    29362.98    635.26 o 
   3   1   7      578.94      473.08     34.33 o 
   4   1   7    17619.86    17481.80    358.07 o 
   5   1   7     8949.78     9305.53    263.56 o 
   6   1   7     8542.29     8652.01    293.71 o 
   7   1   7     5844.04     5938.17    243.39 o 
   8   1   7     1861.11     1775.31    129.34 o 
   9   1   7     2660.94     2638.58    164.38 o 
  10   1   7      466.15      460.18     88.18 o 
  -9   2   7     3030.01     3116.58    211.64 o 
  -8   2   7     1583.20     1523.14     86.34 o 
  -7   2   7    10097.55    10176.91    241.18 o 
  -6   2   7     1391.20     1331.46     61.70 o 
  -5   2   7    14762.62    14591.64    315.60 o 
  -4   2   7      358.02      387.83     38.66 o 
  -3   2   7    43282.40    44161.29   1020.34 o 
  -2   2   7      199.09      204.84     23.74 o 
  -1   2   7    53973.22    54865.34    995.92 o 
   0   2   7     2610.54     2537.26     63.06 o 
   1   2   7    52897.80    52729.10   1002.35 o 
   2   2   7      250.75      239.75     22.99 o 
   3   2   7    43187.67    44068.36   1027.98 o 
   4   2   7      753.22      695.81     49.50 o 
   5   2   7    16081.44    16387.84    480.65 o 
   6   2   7     1160.40     1074.98     96.36 o 
   7   2   7    10801.53    10529.07    366.69 o 
   8   2   7     1270.86     1132.20    109.28 o 
   9   2   7     3239.91     2956.56    175.44 o 
  -9   3   7     1638.15     1496.62    147.42 o 
  -8   3   7     4186.69     4110.26    165.99 o 
  -7   3   7     1154.65     1095.70     63.34 o 
  -6   3   7     8574.47     8199.44    199.49 o 
  -5   3   7     1928.82     1844.17     68.10 o 
  -4   3   7    12697.24    12533.09    401.49 o 
  -3   3   7     3504.17     3369.72    100.87 o 
  -2   3   7    38380.03    38945.90    932.29 o 
  -1   3   7     4856.23     4742.50     94.14 o 
   0   3   7    37712.35    37390.66    703.55 o 
   1   3   7     4411.01     4460.46    119.21 o 
   2   3   7    41405.74    41650.61    845.34 o 
   3   3   7     2605.76     2439.72    102.48 o 
   4   3   7    15118.08    14611.98    367.23 o 
   5   3   7     1794.03     1661.16    113.58 o 
   6   3   7     9008.86     8891.75    316.27 o 
   7   3   7     1214.45     1023.55    103.31 o 
   8   3   7     4330.89     4100.93    206.13 o 
   9   3   7     1511.05     1392.71    129.22 o 
  -9   4   7      105.14       84.83     83.52 o 
  -8   4   7     3542.85     3682.76    155.05 o 
  -7   4   7      679.60      608.88     51.90 o 
  -6   4   7     6926.67     6797.08    173.45 o 
  -5   4   7     2987.73     2830.56     89.51 o 
  -4   4   7     3474.66     3258.41    119.10 o 
  -3   4   7     4644.92     4545.92    138.05 o 
  -2   4   7     4077.37     3976.76    119.49 o 
  -1   4   7     2171.46     2021.99     53.80 o 
   0   4   7     1881.76     1862.34     57.40 o 
   1   4   7     2433.78     2273.78     74.32 o 
   2   4   7     4090.98     3932.51    115.21 o 
   3   4   7     4918.84     4604.67    153.75 o 
   4   4   7     3951.00     4057.57    141.61 o 
   5   4   7     2864.29     2657.40    148.96 o 
   6   4   7     7220.06     7060.06    278.10 o 
   7   4   7      578.26      426.23     80.92 o 
   8   4   7     3447.17     3514.37    213.92 o 
   9   4   7      193.24      210.16     72.76 o 
  -8   5   7      494.36      370.17     62.59 o 
  -7   5   7     5137.25     5116.91    182.62 o 
  -6   5   7      768.98      648.46     50.77 o 
  -5   5   7     4994.58     4843.54    143.35 o 
  -4   5   7     2898.82     2608.18    105.54 o 
  -3   5   7       23.29       43.01     23.25 o 
  -2   5   7     3146.76     3019.21    104.22 o 
  -1   5   7       70.91       80.45     20.13 o 
   0   5   7     2446.13     2297.42     69.48 o 
   1   5   7      179.86      160.48     26.29 o 
   2   5   7     3413.63     3274.29    104.53 o 
   3   5   7      113.33      109.73     33.79 o 
   4   5   7     3384.59     3328.33    130.26 o 
   5   5   7     4782.52     4656.93    213.48 o 
   6   5   7      920.77      976.22    104.34 o 
   7   5   7     4773.65     4376.56    225.78 o 
   8   5   7      377.04      312.31     82.02 o 
  -8   6   7      473.69      474.58    109.98 o 
  -7   6   7     3153.13     3120.45    146.29 o 
  -6   6   7     1360.42     1110.56     89.87 o 
  -5   6   7     7427.23     7489.56    213.28 o 
  -4   6   7      886.26      891.00     59.89 o 
  -3   6   7    15799.32    16082.55    407.10 o 
  -2   6   7      386.66      378.34     38.95 o 
  -1   6   7     9656.20     9748.63    261.60 o 
   0   6   7      153.70      168.40     26.70 o 
   1   6   7    10262.25    10187.31    243.75 o 
   2   6   7      465.25      432.86     42.47 o 
   3   6   7    16269.97    16361.60    430.10 o 
   4   6   7      724.79      613.91     66.20 o 
   5   6   7     8521.47     9238.60    327.79 o 
   6   6   7     1311.39     1345.40    125.13 o 
   7   6   7     3720.67     3709.38    202.92 o 
   8   6   7      540.21      400.65     92.78 o 
  -7   7   7      416.13      364.19     78.65 o 
  -6   7   7     3462.83     3484.49    152.64 o 
  -5   7   7      214.21      164.90     53.85 o 
  -4   7   7     6967.95     6851.77    220.43 o 
  -3   7   7      848.02      826.71     58.45 o 
  -2   7   7    15697.51    15762.43    393.34 o 
  -1   7   7     2750.24     2663.34    101.39 o 
   0   7   7    12934.61    13492.35    400.92 o 
   1   7   7     2693.81     2726.40    106.32 o 
   2   7   7    14801.83    15162.91    409.63 o 
   3   7   7      758.60      740.10     68.71 o 
   4   7   7     7207.55     7591.93    242.64 o 
   5   7   7      247.64      155.47     66.89 o 
   6   7   7     3696.12     4057.75    213.55 o 
   7   7   7      304.39      262.91     86.51 o 
  -6   8   7      655.74      632.49     91.45 o 
  -5   8   7     1310.40     1138.61     87.70 o 
  -4   8   7      871.57      828.77     86.00 o 
  -3   8   7     3228.84     3271.71    183.63 o 
  -2   8   7     1388.71     1274.79     73.71 o 
  -1   8   7     3284.79     3295.78    122.96 o 
   0   8   7     1434.98     1458.80     89.68 o 
   1   8   7     3480.42     3553.92    354.91 o 
   2   8   7     1179.46     1187.60     94.38 o 
   3   8   7     3148.18     3164.59    141.63 o 
   4   8   7      735.18      626.75     75.86 o 
   5   8   7      985.51      994.40    117.84 o 
   6   8   7      599.47      673.71    112.31 o 
  -5   9   7      570.74      518.47     87.14 o 
  -4   9   7       17.17       71.30     57.09 o 
  -3   9   7      288.57      293.77     66.79 o 
  -2   9   7       46.02       31.07     55.15 o 
  -1   9   7      398.27      346.91     58.01 o 
   0   9   7      360.68      295.78    104.44 o 
   1   9   7      363.23      245.78     97.69 o 
   2   9   7       54.82      101.86     65.56 o 
   3   9   7      363.36      316.01     86.01 o 
   4   9   7        9.90       41.84     57.61 o 
   5   9   7      587.03      629.10    110.07 o 
  -2  10   7      236.50      292.71     80.55 o 
  -1  10   7     1339.09     1352.16    183.56 o 
   0  10   7      139.11      175.11     73.53 o 
   1  10   7     1411.20     1543.75    209.91 o 
   2  10   7      139.46      269.43    107.98 o 
   0   0   8    19634.93    20630.88    552.88 o 
   1   0   8    39396.02    40763.94    759.29 o 
   2   0   8     7563.43     7310.99    151.69 o 
   3   0   8    34069.62    34101.94    646.68 o 
   4   0   8    10585.84    10347.69    240.55 o 
   5   0   8    16108.20    16624.56    379.77 o 
   6   0   8     4272.08     4337.52    156.51 o 
   7   0   8     8963.63     8799.84    316.82 o 
   8   0   8      595.47      654.90     84.49 o 
   9   0   8     2103.66     2109.72    143.73 o 
  -9   1   8     2047.52     1932.05    137.46 o 
  -8   1   8     3450.82     3688.94    178.66 o 
  -7   1   8     3772.29     3651.26    143.91 o 
  -6   1   8     7195.38     7497.75    193.88 o 
  -5   1   8     6634.58     6721.41    159.42 o 
  -4   1   8     9814.66     9201.08    234.00 o 
  -3   1   8     3138.68     3060.99     86.21 o 
  -2   1   8    30864.19    31702.97    571.56 o 
  -1   1   8     8399.16     8521.83    165.22 o 
   0   1   8    23756.15    23594.83    445.79 o 
   1   1   8     7964.25     7927.52    167.85 o 
   2   1   8    28215.60    28836.29    632.33 o 
   3   1   8     3007.68     2933.16     87.37 o 
   4   1   8     7984.33     7730.65    202.81 o 
   5   1   8     6061.87     6529.33    245.31 o 
   6   1   8     6166.29     6120.99    254.73 o 
   7   1   8     3121.52     3207.77    169.27 o 
   8   1   8     3447.39     3174.45    175.01 o 
   9   1   8     1906.80     2110.81    156.70 o 
  -9   2   8      848.29      900.62     99.27 o 
  -8   2   8     3905.62     4135.17    171.19 o 
  -7   2   8      416.32      413.98     49.57 o 
  -6   2   8     7033.95     7142.17    177.78 o 
  -5   2   8      967.36      946.53     47.94 o 
  -4   2   8     3421.31     3211.94    108.49 o 
  -3   2   8      863.60      849.22     49.33 o 
  -2   2   8     3308.71     3267.84     76.73 o 
  -1   2   8     2301.68     2211.13     54.17 o 
   0   2   8     1561.29     1538.64     45.25 o 
   1   2   8     2202.81     2057.48     58.72 o 
   2   2   8     3204.14     3188.33     92.01 o 
   3   2   8     1008.32      957.29     49.64 o 
   4   2   8     2766.61     2744.04    109.03 o 
   5   2   8      362.27      372.43     79.05 o 
   6   2   8     6853.66     7462.06    278.30 o 
   7   2   8       87.88       83.83     49.38 o 
   8   2   8     4735.99     5011.53    221.99 o 
   9   2   8      811.87      818.18    104.70 o 
  -9   3   8     2970.59     2956.41    204.51 o 
  -8   3   8     1461.95     1441.01     87.23 o 
  -7   3   8     3610.92     3605.88    117.30 o 
  -6   3   8     2151.93     1982.76     80.16 o 
  -5   3   8     4233.47     4078.56    117.25 o 
  -4   3   8     6063.55     5931.73    170.57 o 
  -3   3   8     1565.12     1419.22     63.82 o 
  -2   3   8    12092.13    11783.92    372.24 o 
  -1   3   8     9070.06     8784.69    177.64 o 
   0   3   8     8263.72     7927.55    167.18 o 
   1   3   8     9072.02     8659.79    185.70 o 
   2   3   8     9637.60     9512.32    273.35 o 
   3   3   8     1564.45     1455.59     61.59 o 
   4   3   8     5621.54     5330.57    177.90 o 
   5   3   8     5065.04     5069.96    204.81 o 
   6   3   8     3209.91     2826.81    150.72 o 
   7   3   8     3740.46     3752.87    190.03 o 
   8   3   8     1519.30     1461.64    126.68 o 
   9   3   8     2781.37     3008.43    182.94 o 
  -9   4   8     1887.74     2111.57    144.82 o 
  -8   4   8     1005.74     1016.42     86.08 o 
  -7   4   8     6944.92     7019.74    181.43 o 
  -6   4   8     1801.65     1895.04     77.67 o 
  -5   4   8     8160.11     8122.92    206.42 o 
  -4   4   8     1919.65     1799.61     80.58 o 
  -3   4   8    20365.71    20227.38    485.37 o 
  -2   4   8     3754.03     3706.01    111.32 o 
  -1   4   8    19236.69    18728.89    365.58 o 
   0   4   8    12427.02    12739.98    259.19 o 
   1   4   8    19213.52    18994.44    413.28 o 
   2   4   8     3241.71     3157.43    103.00 o 
   3   4   8    19876.54    19628.09    445.58 o 
   4   4   8     1929.43     1870.26     92.02 o 
   5   4   8     7316.05     7247.63    290.18 o 
   6   4   8     1979.26     1912.84    135.45 o 
   7   4   8     6043.94     6207.98    276.18 o 
   8   4   8     1047.82      847.22    106.28 o 
   9   4   8     1606.80     1713.91    148.73 o 
  -8   5   8     1449.12     1509.27    103.05 o 
  -7   5   8     1569.69     1652.94    100.45 o 
  -6   5   8     5860.33     5659.72    152.45 o 
  -5   5   8     3796.73     3558.31    122.13 o 
  -4   5   8     9883.98     9587.09    254.83 o 
  -3   5   8     3051.98     2968.29    104.01 o 
  -2   5   8    20609.55    20649.63    473.79 o 
  -1   5   8     1539.82     1443.32     63.57 o 
   0   5   8    16287.87    16574.93    333.63 o 
   1   5   8     1342.17     1326.89     59.54 o 
   2   5   8    18322.79    18257.96    432.14 o 
   3   5   8     2581.08     2594.92    113.75 o 
   4   5   8     8850.93     8680.51    270.71 o 
   5   5   8     4044.27     4030.12    156.84 o 
   6   5   8     5512.75     5273.92    244.34 o 
   7   5   8     1562.59     1628.44    137.90 o 
   8   5   8     1218.30     1080.65    125.26 o 
  -8   6   8     1600.39     1657.45    136.61 o 
  -7   6   8     1178.85     1160.99     90.45 o 
  -6   6   8     2956.42     2887.19    130.66 o 
  -5   6   8     1131.87     1116.95     67.84 o 
  -4   6   8      936.23      842.53     60.79 o 
  -3   6   8     3235.01     3070.81    107.89 o 
  -2   6   8     1075.14      985.96     57.52 o 
  -1   6   8     4381.23     4218.89    126.76 o 
   0   6   8     1078.46     1056.83     60.21 o 
   1   6   8     3614.35     3455.25    114.96 o 
   2   6   8      703.38      678.45     51.93 o 
   3   6   8     2604.45     2413.84    115.44 o 
   4   6   8      795.06      817.17     73.53 o 
   5   6   8     1091.90      991.80     86.23 o 
   6   6   8     2959.96     3023.97    180.37 o 
   7   6   8     1209.65     1164.79    125.64 o 
   8   6   8     1930.76     2330.88    223.22 o 
  -7   7   8     1259.79     1208.72    115.28 o 
  -6   7   8      428.07      455.21     64.84 o 
  -5   7   8     1595.19     1574.59    112.12 o 
  -4   7   8     1922.34     1987.06     95.05 o 
  -3   7   8      520.36      452.57     49.11 o 
  -2   7   8     1276.98     1212.78     67.83 o 
  -1   7   8      395.71      336.41     48.28 o 
   0   7   8      130.87      184.77     40.39 o 
   1   7   8      499.23      468.94     57.71 o 
   2   7   8     1025.15      920.05     72.87 o 
   3   7   8      585.10      615.45     66.29 o 
   4   7   8     1864.53     1866.98    110.80 o 
   5   7   8     1396.49     1313.41    126.54 o 
   6   7   8      385.97      431.87     94.74 o 
   7   7   8     1189.75     1370.80    140.07 o 
  -6   8   8      471.92      507.99     71.15 o 
  -5   8   8     1713.83     1767.38    124.87 o 
  -4   8   8       95.35      125.33     53.57 o 
  -3   8   8     4435.40     4696.27    156.99 o 
  -2   8   8      357.29      352.98     48.21 o 
  -1   8   8     4177.40     4306.41    166.11 o 
   0   8   8     1159.23     1212.08     83.57 o 
   1   8   8     3823.55     3906.56    202.20 o 
   2   8   8      487.37      475.45     82.66 o 
   3   8   8     3589.67     3942.62    436.73 o 
   4   8   8      253.23      195.68     56.76 o 
   5   8   8     1600.72     1491.64    141.55 o 
   6   8   8      643.01      679.78    114.34 o 
  -4   9   8     2814.84     3081.54    168.35 o 
  -3   9   8      206.18      193.39     75.15 o 
  -2   9   8     5075.19     5448.73    180.65 o 
  -1   9   8      838.91      803.00     75.81 o 
   0   9   8     3270.80     3562.41    158.51 o 
   1   9   8      841.40      797.56     97.29 o 
   2   9   8     5105.77     5098.09    356.20 o 
   3   9   8      100.74      131.25    103.86 o 
   4   9   8     2944.75     3154.72    196.07 o 
  -2  10   8      291.00      319.56    113.76 o 
  -1  10   8     1236.80     1420.55    185.36 o 
   0  10   8      381.31      408.18     84.38 o 
   1  10   8     1170.56     1372.46    137.23 o 
   2  10   8      261.74      322.13    121.22 o 
   1   0   9       36.38       74.77     11.63 o 
   2   0   9     2742.82     2727.36     68.10 o 
   3   0   9     2305.67     2196.95     76.34 o 
   4   0   9     1049.30      991.10     47.26 o 
   5   0   9     2858.92     2981.44    101.01 o 
   6   0   9     1055.02     1155.33     93.78 o 
   7   0   9     4438.82     4964.25    214.00 o 
   8   0   9     2322.11     2455.41    182.01 o 
   9   0   9     2872.80     2939.68    171.27 o 
  -9   1   9     2020.27     2108.88    145.60 o 
  -8   1   9     2296.94     2458.99    145.51 o 
  -7   1   9     3979.52     4363.84    163.03 o 
  -6   1   9     1849.25     1866.78     84.86 o 
  -5   1   9     8197.66     8132.43    181.64 o 
  -4   1   9     6121.73     6025.86    148.98 o 
  -3   1   9     4832.12     4721.27    110.20 o 
  -2   1   9    17065.32    17039.05    375.45 o 
   0   1   9    16898.31    16488.75    318.26 o 
   2   1   9    14592.08    14681.96    308.05 o 
   3   1   9     4891.35     4791.96    125.57 o 
   4   1   9     5124.68     5117.27    206.56 o 
   5   1   9     7147.11     7069.57    271.89 o 
   6   1   9     2287.87     2303.45    129.58 o 
   7   1   9     3771.25     4024.61    194.23 o 
   8   1   9     2199.59     2307.17    147.14 o 
   9   1   9     2102.00     2148.49    150.70 o 
  -9   2   9     1019.78      982.31    116.07 o 
  -8   2   9     3627.03     3683.54    157.47 o 
  -7   2   9     3383.76     3466.33    128.64 o 
  -6   2   9     6166.30     5967.34    154.71 o 
  -5   2   9     7586.82     7401.81    180.71 o 
  -4   2   9     7067.95     6855.38    203.29 o 
  -3   2   9    18800.91    18671.74    442.37 o 
  -2   2   9     8245.85     8048.12    183.51 o 
  -1   2   9    24778.69    24434.47    449.31 o 
   0   2   9    28868.72    29504.15    558.58 o 
   1   2   9    22866.31    22821.85    454.66 o 
   2   2   9     8354.83     8146.27    192.82 o 
   3   2   9    17810.94    17483.63    397.96 o 
   4   2   9     7483.56     7461.58    213.14 o 
   5   2   9     8504.88     8631.10    290.74 o 
   6   2   9     6212.55     5981.07    242.78 o 
   7   2   9     4045.27     3986.13    218.44 o 
   8   2   9     3928.62     3989.96    212.92 o 
   9   2   9      989.13      948.84    110.77 o 
  -9   3   9     1771.51     1834.32    136.35 o 
  -8   3   9     1545.36     1579.54     91.25 o 
  -7   3   9     2626.14     2642.16     97.87 o 
  -6   3   9     4672.23     4438.64    128.23 o 
  -5   3   9     5238.04     4954.90    167.36 o 
  -4   3   9     7938.61     7788.29    233.74 o 
  -3   3   9     6133.55     6122.60    187.59 o 
  -2   3   9    13401.47    13274.47    341.89 o 
  -1   3   9    12106.98    12202.47    250.70 o 
   0   3   9    11243.83    10703.93    219.16 o 
   1   3   9    13123.72    13130.64    260.53 o 
   2   3   9    14942.69    14271.99    314.86 o 
   3   3   9     7246.16     7320.45    180.07 o 
   4   3   9     9351.34     9294.38    253.86 o 
   5   3   9     5655.63     5624.12    226.04 o 
   6   3   9     4759.22     4548.48    209.29 o 
   7   3   9     2776.17     2638.48    159.97 o 
   8   3   9     1489.31     1460.77    128.26 o 
   9   3   9     1749.75     1795.34    146.93 o 
  -8   4   9     1975.63     2158.14    118.54 o 
  -7   4   9     1437.00     1452.93     74.62 o 
  -6   4   9     2880.09     2768.89     99.29 o 
  -5   4   9     1395.54     1334.06     77.02 o 
  -4   4   9     2692.17     2503.41    107.31 o 
  -3   4   9     2217.14     2109.51     87.21 o 
  -2   4   9     3338.33     3353.32    112.67 o 
  -1   4   9     1920.03     1849.81     61.07 o 
   0   4   9     2619.77     2481.54     70.89 o 
   1   4   9     1733.05     1660.87     59.35 o 
   2   4   9     3612.46     3586.59    108.69 o 
   3   4   9     2672.34     2378.05     87.18 o 
   4   4   9     3810.07     3684.95    132.59 o 
   5   4   9     1406.13     1469.96     89.66 o 
   6   4   9     3350.84     3428.72    195.48 o 
   7   4   9     1215.85     1116.02    116.53 o 
   8   4   9     1612.52     1570.73    141.72 o 
  -8   5   9     1638.83     1769.17    111.59 o 
  -7   5   9     2245.62     2281.86    103.92 o 
  -6   5   9     1257.32     1246.23     67.31 o 
  -5   5   9     2586.17     2568.95    111.09 o 
  -4   5   9     1306.48     1147.36     69.03 o 
  -3   5   9     2272.15     2110.13     93.68 o 
  -2   5   9     1289.55     1170.57     63.05 o 
  -1   5   9     1092.77      980.28     67.04 o 
   0   5   9     2151.84     1973.01     71.51 o 
   1   5   9     1556.29     1495.34     57.45 o 
   2   5   9     1616.18     1389.81     65.16 o 
   3   5   9     2985.96     2956.35    116.00 o 
   4   5   9     1578.81     1390.52     85.85 o 
   5   5   9     2745.15     2738.44    127.41 o 
   6   5   9     1415.36     1443.32    126.65 o 
   7   5   9     1670.26     1610.13    143.43 o 
   8   5   9     1509.19     1521.03    141.29 o 
  -7   6   9     1155.10     1142.58     92.89 o 
  -6   6   9     2769.55     2563.84    109.82 o 
  -5   6   9     1088.83     1119.13     70.07 o 
  -4   6   9     4455.17     4473.69    152.85 o 
  -3   6   9     4022.45     4056.61    137.06 o 
  -2   6   9     3218.32     3275.64    121.95 o 
  -1   6   9     7282.64     7521.66    238.68 o 
   0   6   9     4762.05     4711.67    168.86 o 
   1   6   9     7146.06     7252.53    190.61 o 
   2   6   9     3962.86     3879.59    122.66 o 
   3   6   9     3855.74     3931.93    152.19 o 
   4   6   9     4492.13     4474.74    170.81 o 
   5   6   9     1383.58     1422.04     98.00 o 
   6   6   9     2756.72     2762.55    172.93 o 
   7   6   9     1551.30     1610.48    145.18 o 
  -7   7   9     1177.49     1103.38     95.44 o 
  -6   7   9     2643.02     2758.14    135.47 o 
  -5   7   9     1800.49     1600.85    117.41 o 
  -4   7   9     3055.52     3151.78    126.23 o 
  -3   7   9     2858.79     2996.80    117.83 o 
  -2   7   9     5154.60     5348.09    160.50 o 
  -1   7   9     8767.11     8829.28    286.66 o 
   0   7   9     4331.53     4444.66    171.24 o 
   1   7   9     8783.90     9189.92    291.47 o 
   2   7   9     4163.85     4202.33    160.17 o 
   3   7   9     2903.28     3022.87    134.22 o 
   4   7   9     3065.72     3150.36    145.12 o 
   5   7   9     1987.22     2184.58    124.30 o 
   6   7   9     3096.21     3193.19    205.79 o 
   7   7   9     1303.90     1486.63    146.31 o 
  -5   8   9      904.08      812.64     94.57 o 
  -4   8   9      959.47      986.59    112.52 o 
  -3   8   9     1158.85     1171.19     78.40 o 
  -2   8   9     1770.71     1766.18     90.22 o 
  -1   8   9     1108.51     1032.36     79.68 o 
   0   8   9     3990.06     3874.88    160.38 o 
   1   8   9     1047.00     1097.24     84.44 o 
   2   8   9     2039.41     1805.96    141.27 o 
   3   8   9     1217.42     1268.23    105.50 o 
   4   8   9      943.68      861.44     88.50 o 
   5   8   9      652.61      732.70     89.61 o 
  -4   9   9      133.31       87.24     59.56 o 
  -3   9   9      346.70      322.38     84.00 o 
  -2   9   9       75.01       89.22     46.10 o 
  -1   9   9      144.23       97.21     47.76 o 
   0   9   9      231.96      186.07     51.92 o 
   1   9   9      117.59      136.45     64.73 o 
   2   9   9       31.22       80.47     83.68 o 
   3   9   9      401.52      365.80     90.51 o 
   4   9   9      182.74      143.30     72.72 o 
  -1  10   9      422.43      455.77     70.37 o 
   0  10   9      808.55      980.48    115.05 o 
   1  10   9      514.29      593.54    101.92 o 
   0   0  10    49419.79    52174.42   1371.22 o 
   1   0  10    14145.26    13810.44    271.73 o 
   2   0  10    30864.70    31445.14    595.86 o 
   3   0  10     3469.29     3268.94     94.97 o 
   4   0  10    21534.39    21316.93    617.78 o 
   5   0  10     3772.21     3607.41    114.88 o 
   6   0  10    13182.40    13384.75    433.48 o 
   7   0  10     2782.45     2725.05    152.51 o 
   8   0  10     2491.30     2294.38    145.32 o 
   9   0  10     2278.99     2079.02    146.85 o 
  -9   1  10     1487.69     1434.10    123.95 o 
  -8   1  10     2027.69     2073.06    137.45 o 
  -7   1  10     3495.49     3422.90    174.53 o 
  -6   1  10     3216.78     3227.15    114.10 o 
  -5   1  10    10089.52    10000.82    284.34 o 
  -4   1  10     4162.21     3935.45    129.57 o 
  -3   1  10    18665.83    18398.55    374.48 o 
  -2   1  10     4025.76     3844.80     84.31 o 
  -1   1  10    21970.67    22221.69    402.71 o 
   0   1  10     1879.65     1690.70     48.56 o 
   1   1  10    19096.91    19538.73    442.19 o 
   2   1  10     3404.01     3259.23     86.78 o 
   3   1  10    15672.79    15833.46    374.64 o 
   4   1  10     3725.16     3568.04    126.39 o 
   5   1  10    10123.16    10539.46    347.89 o 
   6   1  10     2989.31     3174.21    161.65 o 
   7   1  10     3972.26     4006.09    189.69 o 
   8   1  10     1908.54     1929.47    138.43 o 
   9   1  10     1404.32     1361.67    124.33 o 
  -9   2  10     2827.70     3013.28    174.57 o 
  -8   2  10     3102.01     3192.05    171.62 o 
  -7   2  10     2095.98     2098.05     96.92 o 
  -6   2  10     2483.39     2508.47    100.89 o 
  -5   2  10     4558.38     4575.57    148.28 o 
  -4   2  10     1657.44     1559.38     78.98 o 
  -3   2  10     2878.73     2871.04     97.97 o 
  -2   2  10     1245.73     1233.41     44.99 o 
  -1   2  10      475.43      455.85     24.11 o 
   0   2  10     1314.16     1202.56     40.92 o 
   1   2  10      356.20      329.04     24.42 o 
   2   2  10     1160.17     1116.18     45.22 o 
   3   2  10     2493.50     2400.81     83.93 o 
   4   2  10     1362.89     1276.17     72.22 o 
   5   2  10     3594.44     3494.33    176.30 o 
   6   2  10     2689.31     2925.21    190.19 o 
   7   2  10     2139.39     2224.81    143.50 o 
   8   2  10     3126.05     3442.16    186.20 o 
   9   2  10     3267.59     3450.17    192.80 o 
  -9   3  10     1437.29     1609.74    221.48 o 
  -8   3  10     2541.29     2451.79    128.22 o 
  -7   3  10     2775.85     2820.35    114.94 o 
  -6   3  10     3245.82     3109.25    107.36 o 
  -5   3  10     2865.46     2505.85    107.09 o 
  -4   3  10     3379.17     3202.18    119.50 o 
  -3   3  10     5291.76     5055.50    155.56 o 
  -2   3  10     1335.87     1383.50     67.86 o 
  -1   3  10    10551.94    10461.42    212.46 o 
   0   3  10       83.29       78.94     15.47 o 
   1   3  10    10828.39    10444.55    220.23 o 
   2   3  10      799.16      748.00     45.64 o 
   3   3  10     5227.45     5294.81    145.95 o 
   4   3  10     3614.77     3592.81    188.69 o 
   5   3  10     2670.06     2629.60    116.31 o 
   6   3  10     4143.98     4417.87    197.82 o 
   7   3  10     2703.97     2716.34    164.20 o 
   8   3  10     2679.43     2731.79    168.45 o 
   9   3  10     1436.19     1524.87    139.40 o 
  -8   4  10     1830.04     1745.34    111.48 o 
  -7   4  10     2304.15     2314.33     94.77 o 
  -6   4  10     7676.26     7475.82    182.95 o 
  -5   4  10     4566.45     4515.91    151.87 o 
  -4   4  10    10616.48    10342.39    284.28 o 
  -3   4  10     4264.95     4350.86    139.85 o 
  -2   4  10    14314.62    14464.59    378.45 o 
  -1   4  10     5086.93     5048.36    170.71 o 
   0   4  10    20761.95    21418.20    420.31 o 
   1   4  10     5141.99     5076.38    125.54 o 
   2   4  10    15906.91    15798.38    350.26 o 
   3   4  10     4261.20     4360.46    138.90 o 
   4   4  10    10296.04    10543.00    301.75 o 
   5   4  10     3814.42     3857.93    196.15 o 
   6   4  10     6091.11     6165.21    279.60 o 
   7   4  10     2133.99     2253.94    160.25 o 
   8   4  10     1577.05     1384.76    136.15 o 
  -8   5  10      733.47      722.50     95.30 o 
  -7   5  10     3074.91     3100.46    124.47 o 
  -6   5  10     1177.63     1128.66     68.19 o 
  -5   5  10     7945.48     7902.24    232.34 o 
  -4   5  10     1558.72     1468.61     78.00 o 
  -3   5  10     9302.24     9231.97    253.24 o 
  -2   5  10     5992.14     6061.14    169.99 o 
  -1   5  10    10643.59    10809.98    323.63 o 
   0   5  10    11706.47    11625.68    301.11 o 
   1   5  10    10495.90    10687.42    234.52 o 
   2   5  10     5405.91     5175.99    155.13 o 
   3   5  10     9009.69     9191.69    238.32 o 
   4   5  10     1377.22     1395.58    125.03 o 
   5   5  10     7243.97     7325.35    245.39 o 
   6   5  10     1276.18     1218.36    119.50 o 
   7   5  10     2995.56     2743.65    180.78 o 
   8   5  10      683.83      678.44    106.89 o 
  -7   6  10     1051.29     1147.95     92.19 o 
  -6   6  10     1266.46     1239.44     80.94 o 
  -5   6  10     1644.41     1776.50     95.38 o 
  -4   6  10     1398.90     1408.08     82.08 o 
  -3   6  10     2068.58     2079.03     92.38 o 
  -2   6  10     2732.60     2804.76    104.20 o 
  -1   6  10     1947.50     1781.67     90.82 o 
   0   6  10     2634.38     2385.11    108.48 o 
   1   6  10     1787.02     1655.79     73.78 o 
   2   6  10     2337.61     2291.67     94.52 o 
   3   6  10     1953.04     1918.09    102.05 o 
   4   6  10     1337.27     1498.38     95.71 o 
   5   6  10     1542.73     1443.20    101.07 o 
   6   6  10     1758.24     1800.89    146.34 o 
   7   6  10     1102.37     1265.97    135.06 o 
  -6   7  10     1168.93     1154.73    100.12 o 
  -5   7  10      266.36      238.29     54.06 o 
  -4   7  10     1192.64     1180.19     77.44 o 
  -3   7  10      245.54      226.58     44.08 o 
  -2   7  10      467.83      503.89     50.95 o 
  -1   7  10      458.89      455.02     54.87 o 
   0   7  10       89.20       72.64     36.13 o 
   1   7  10      354.68      290.62     50.13 o 
   2   7  10      424.89      383.53     61.88 o 
   3   7  10      122.42      109.17     44.81 o 
   4   7  10      903.37      952.13     85.97 o 
   5   7  10      262.32      352.62     67.95 o 
   6   7  10     1156.86     1268.64    135.18 o 
  -5   8  10     1465.50     1526.32    124.19 o 
  -4   8  10     1763.74     1866.43    147.40 o 
  -3   8  10     1341.70     1397.95     85.33 o 
  -2   8  10     2058.09     2207.32    116.55 o 
  -1   8  10     1447.58     1468.79    104.02 o 
   0   8  10     2849.87     2836.53    133.49 o 
   1   8  10     1335.05     1361.53     94.87 o 
   2   8  10     1873.86     1769.03    182.79 o 
   3   8  10     1279.12     1499.45    159.85 o 
   4   8  10     1458.39     1560.52    127.12 o 
   5   8  10     1410.70     1467.69    115.43 o 
  -4   9  10      824.16      884.45     99.76 o 
  -3   9  10     1642.82     1978.70    155.78 o 
  -2   9  10     1699.12     1865.22    153.73 o 
  -1   9  10     2816.17     2809.22    140.95 o 
   0   9  10     2198.52     2303.83    126.12 o 
   1   9  10     3088.16     3060.65    183.29 o 
   2   9  10     1726.21     1891.29    151.07 o 
   4   9  10      852.68     1016.36    185.75 o 
   1   0  11      930.25      874.67     34.03 o 
   2   0  11      366.00      373.82     29.55 o 
   3   0  11     3322.75     3176.73     81.81 o 
   4   0  11      425.84      416.43     44.19 o 
   5   0  11     8706.10     9349.26    319.83 o 
   6   0  11      194.44      120.58     48.71 o 
   7   0  11     3558.85     3916.05    189.49 o 
   8   0  11      308.08      280.83     69.19 o 
   9   0  11     3760.97     4352.44    219.07 o 
  -9   1  11     1286.62     1262.40    120.01 o 
  -8   1  11     2888.96     3062.30    169.01 o 
  -7   1  11     2845.65     2948.15    156.22 o 
  -6   1  11     3038.93     2915.67    125.08 o 
  -5   1  11     5421.42     5005.46    163.76 o 
  -4   1  11     2073.63     1913.47     83.05 o 
  -3   1  11    10065.59     9578.99    214.82 o 
  -2   1  11     3280.80     3132.77     80.56 o 
  -1   1  11    17146.94    17348.43    335.37 o 
   0   1  11     8595.92     8211.19    170.72 o 
   1   1  11    17200.77    17156.66    338.19 o 
   2   1  11     3856.14     3621.52     87.61 o 
   3   1  11     8959.06     8716.17    196.32 o 
   4   1  11     1789.40     1698.12     78.97 o 
   5   1  11     4507.84     4545.58    199.14 o 
   6   1  11     2736.94     2920.76    156.51 o 
   7   1  11     2768.58     2756.21    158.96 o 
   8   1  11     2949.56     3074.06    175.37 o 
   9   1  11     1172.36     1157.00    118.68 o 
  -9   2  11      170.67      164.90     66.05 o 
  -8   2  11     2622.15     2452.71    153.47 o 
  -7   2  11      774.74      724.74     70.56 o 
  -6   2  11    12757.14    12620.49    322.87 o 
  -5   2  11     4322.06     4122.08    147.77 o 
  -4   2  11    15963.26    15693.76    418.33 o 
  -3   2  11     3555.97     3430.82    142.00 o 
  -2   2  11    28083.61    28519.74    587.06 o 
  -1   2  11     6197.13     6055.54    133.50 o 
   0   2  11    27499.89    27266.84    520.93 o 
   1   2  11     6557.59     6348.09    139.80 o 
   2   2  11    26970.26    27331.85    540.08 o 
   3   2  11     4123.55     3925.46    112.03 o 
   4   2  11    17042.46    17291.72    428.95 o 
   5   2  11     4340.94     4295.04    191.43 o 
   6   2  11    13738.61    14362.46    451.69 o 
   7   2  11      690.78      714.76     92.73 o 
   8   2  11     3149.43     3259.92    180.67 o 
   9   2  11       89.08       66.94     62.03 o 
  -8   3  11     1167.32     1177.26     93.34 o 
  -7   3  11     4296.21     4189.06    147.78 o 
  -6   3  11     2005.22     2032.60     82.53 o 
  -5   3  11    10566.06    10376.29    304.79 o 
  -4   3  11     2122.05     1903.07     85.81 o 
  -3   3  11    15258.93    15490.00    621.59 o 
  -2   3  11     1064.83     1032.09     62.76 o 
  -1   3  11    17478.01    17520.23    399.51 o 
   0   3  11      779.26      720.01     34.35 o 
   1   3  11    19446.27    19447.18    371.70 o 
   2   3  11      861.77      812.15     42.67 o 
   3   3  11    18135.40    18775.13    406.39 o 
   4   3  11     1977.19     1833.35     90.92 o 
   5   3  11    11530.71    11818.14    321.40 o 
   6   3  11     2025.46     2010.72    140.36 o 
   7   3  11     4414.89     4590.24    220.47 o 
   8   3  11     1338.57     1340.52    203.98 o 
  -8   4  11      840.10      930.71     77.78 o 
  -7   4  11     3008.22     2940.98    120.09 o 
  -6   4  11      909.86      839.89     56.56 o 
  -5   4  11     3654.06     3657.53    140.10 o 
  -4   4  11      625.07      575.56     52.91 o 
  -3   4  11     1051.65     1020.85     63.44 o 
  -2   4  11     3143.86     3046.24    127.55 o 
  -1   4  11      512.18      526.26     48.13 o 
   0   4  11     4637.31     4570.80    112.69 o 
   1   4  11      515.43      567.80     36.18 o 
   2   4  11     3445.91     3345.34     96.31 o 
   3   4  11     1533.34     1456.27     68.02 o 
   4   4  11      774.17      714.92     63.04 o 
   5   4  11     3923.68     3886.71    295.82 o 
   6   4  11     1137.63      995.28    108.62 o 
   7   4  11     2576.17     2593.01    171.26 o 
   8   4  11      774.80      787.69    110.56 o 
  -8   5  11     1668.99     1781.48    136.31 o 
  -7   5  11      528.59      491.27     52.85 o 
  -6   5  11     1808.62     1736.51     80.98 o 
  -5   5  11      902.53      890.91     70.96 o 
  -4   5  11     1850.30     1787.17     88.39 o 
  -3   5  11     2314.31     2156.83     98.61 o 
  -2   5  11     1884.81     1884.96     97.01 o 
  -1   5  11     2498.22     2372.73    111.58 o 
   0   5  11     1765.28     1651.97     84.64 o 
   1   5  11     2816.71     2625.80     82.88 o 
   2   5  11     2184.61     2113.62     76.51 o 
   3   5  11     2929.84     2875.23    102.56 o 
   4   5  11     1849.59     1813.80    100.69 o 
   5   5  11      908.39      974.79     82.36 o 
   6   5  11     1857.95     1811.64    144.49 o 
   7   5  11      434.39      460.88     93.68 o 
   8   5  11     1703.53     1640.12    154.15 o 
  -7   6  11      696.35      611.99     73.50 o 
  -6   6  11     3441.64     3310.32    119.30 o 
  -5   6  11     1123.34     1029.37     77.99 o 
  -4   6  11     5144.56     5099.17    177.96 o 
  -3   6  11      389.20      401.80     48.32 o 
  -2   6  11     8486.13     8590.92    287.07 o 
  -1   6  11     1729.38     1727.05     91.56 o 
   0   6  11     9593.17     9835.14    307.75 o 
   1   6  11     1763.07     1707.14     92.20 o 
   2   6  11     8969.86     9190.66    235.36 o 
   3   6  11      469.40      438.71     49.49 o 
   4   6  11     5626.97     5719.73    200.19 o 
   5   6  11      826.24      754.68     80.04 o 
   6   6  11     3986.27     4034.07    213.28 o 
   7   6  11      706.23      716.98    143.09 o 
  -6   7  11      618.86      563.18     70.59 o 
  -5   7  11     4372.16     4386.82    168.85 o 
  -4   7  11      670.74      697.23     64.43 o 
  -3   7  11     6276.62     6573.17    208.54 o 
  -2   7  11      151.21      194.90     45.78 o 
  -1   7  11     8640.81     8811.10    280.25 o 
   0   7  11      188.83      200.14     46.07 o 
   1   7  11     8261.95     8078.75    278.50 o 
   2   7  11      263.45      281.81     47.23 o 
   3   7  11     6698.47     6840.00    310.30 o 
   4   7  11      784.66      726.49     83.81 o 
   5   7  11     4637.99     4670.36    215.32 o 
   6   7  11      595.90      685.84    113.46 o 
  -5   8  11      538.03      541.95     86.82 o 
  -4   8  11     1790.04     1797.34    101.63 o 
  -3   8  11      254.66      228.60     48.17 o 
  -2   8  11     2413.96     2452.95    127.66 o 
  -1   8  11       13.49       27.96     38.54 o 
   0   8  11     1929.86     1943.76    110.21 o 
   1   8  11       58.32       53.78     42.21 o 
   2   8  11     2730.67     2648.18    134.61 o 
   3   8  11      298.03      219.46     75.56 o 
   4   8  11     1743.70     1837.07    149.45 o 
   5   8  11      510.33      528.87     82.29 o 
  -3   9  11      168.93      163.78     68.02 o 
  -2   9  11       32.33       79.91     47.51 o 
  -1   9  11       32.01       28.90     45.32 o 
   0   9  11      133.69      175.22     53.30 o 
   1   9  11       20.92       34.73     48.20 o 
   2   9  11       58.23       25.34     64.00 o 
   3   9  11      154.32      242.82    109.65 o 
   0   0  12    39381.36    39627.41   1054.26 o 
   1   0  12       11.62       15.39     11.56 o 
   2   0  12    33678.20    33730.95    641.03 o 
   3   0  12      445.62      420.22     32.93 o 
   4   0  12    10135.22     9709.23    236.99 o 
   5   0  12      437.54      375.66     61.20 o 
   6   0  12     8998.73     8907.38    321.20 o 
   7   0  12      303.43      222.22     62.26 o 
   8   0  12     3941.96     4043.07    204.33 o 
   9   0  12       12.59       18.75     58.78 o 
  -9   1  12     1308.69     1217.84    119.27 o 
  -8   1  12     1370.75     1431.23    120.84 o 
  -7   1  12     3754.74     3998.81    188.67 o 
  -6   1  12     1255.05     1356.55    104.28 o 
  -5   1  12    10545.46    10160.52    288.34 o 
  -4   1  12     3234.59     2888.35    135.54 o 
  -3   1  12    16980.84    16410.40    354.60 o 
  -2   1  12     2317.78     2267.08     64.33 o 
  -1   1  12    17965.01    17699.81    335.10 o 
   0   1  12      486.22      526.99     27.63 o 
   1   1  12    17083.62    16487.21    336.62 o 
   2   1  12     2705.21     2583.17     70.67 o 
   3   1  12    15870.26    15597.58    324.04 o 
   4   1  12     3329.59     3273.82    104.95 o 
   5   1  12    10482.31    10204.92    349.45 o 
   6   1  12     1216.91     1280.82    133.62 o 
   7   1  12     3581.23     3520.50    186.48 o 
   8   1  12     1350.42     1285.57    121.29 o 
   9   1  12     1168.69     1144.48    122.67 o 
  -8   2  12      354.41      319.99     72.41 o 
  -7   2  12     4903.49     4792.83    217.18 o 
  -6   2  12     1133.97     1109.80     85.91 o 
  -5   2  12     7776.37     7700.42    229.42 o 
  -4   2  12     2199.15     2170.80     91.82 o 
  -3   2  12     1237.02     1243.12     75.04 o 
  -2   2  12     1118.50     1051.44     44.98 o 
  -1   2  12      743.54      730.06     31.33 o 
   0   2  12      267.91      258.92     22.23 o 
   1   2  12      585.30      558.58     32.32 o 
   2   2  12      978.52      959.99     44.46 o 
   3   2  12     1034.59      973.57     47.42 o 
   4   2  12     1871.32     1733.59     74.71 o 
   5   2  12     7192.15     7487.64    286.14 o 
   6   2  12     1007.39      984.54    117.26 o 
   7   2  12     4957.65     5491.16    239.97 o 
   8   2  12      240.43      281.11     77.98 o 
  -8   3  12     3440.98     3519.06    187.34 o 
  -7   3  12     1336.26     1280.76     81.32 o 
  -6   3  12     3317.95     3059.85    120.00 o 
  -5   3  12     4877.69     4497.84    158.26 o 
  -4   3  12     1870.49     1848.44     87.01 o 
  -3   3  12     4423.54     4189.60    156.07 o 
  -2   3  12      490.53      474.92     46.96 o 
  -1   3  12     3959.28     3813.84    104.87 o 
   0   3  12       77.23       61.44     15.82 o 
   1   3  12     3904.81     3723.77     98.91 o 
   2   3  12      238.99      235.80     27.42 o 
   3   3  12     4174.44     3874.88    110.90 o 
   4   3  12     1798.78     1701.36     76.69 o 
   5   3  12     4319.77     4344.35    163.30 o 
   6   3  12     3601.01     3784.29    189.73 o 
   7   3  12     1317.48     1253.12    121.08 o 
   8   3  12     3569.69     3861.41    209.08 o 
  -8   4  12     1794.84     1862.69    115.10 o 
  -7   4  12       52.43       54.16     38.38 o 
  -6   4  12     7478.09     7451.64    189.51 o 
  -5   4  12      392.03      418.96     52.08 o 
  -4   4  12    10463.63    10250.89    285.66 o 
  -3   4  12      536.00      559.81     55.53 o 
  -2   4  12    17245.85    17225.40    499.23 o 
  -1   4  12      364.02      309.44     39.96 o 
   0   4  12    15253.97    15296.29    385.92 o 
   1   4  12      232.39      268.03     28.73 o 
   2   4  12    17016.33    17352.65    359.49 o 
   3   4  12      430.50      436.46     42.94 o 
   4   4  12     9876.45    10266.29    298.62 o 
   5   4  12      451.38      382.90     57.20 o 
   6   4  12     6866.14     6985.67    297.50 o 
   7   4  12      153.41      105.41     67.04 o 
   8   4  12     1584.72     1532.59    144.99 o 
  -7   5  12     3039.06     3015.98    127.23 o 
  -6   5  12      359.68      307.76     49.42 o 
  -5   5  12     5601.46     5456.89    181.25 o 
  -4   5  12      609.25      578.62     56.91 o 
  -3   5  12    10268.36     9875.25    313.55 o 
  -2   5  12      133.37      143.77     37.59 o 
  -1   5  12    20078.74    20247.25    581.88 o 
   0   5  12      700.21      643.35     56.17 o 
   1   5  12    20002.00    20615.84    456.74 o 
   2   5  12      122.83      145.02     29.64 o 
   3   5  12     9768.26     9773.96    253.31 o 
   4   5  12      656.34      585.91     64.11 o 
   5   5  12     4783.80     4762.20    188.01 o 
   6   5  12      338.98      283.24     79.56 o 
   7   5  12     2762.48     2947.56    191.84 o 
  -7   6  12      666.49      621.72     75.10 o 
  -6   6  12     1120.85     1002.17     76.73 o 
  -5   6  12     1583.43     1556.87     95.91 o 
  -4   6  12     1801.28     1671.56     93.51 o 
  -3   6  12     1601.94     1573.92     94.34 o 
  -2   6  12     3610.33     3647.50    147.29 o 
  -1   6  12      717.92      656.26     60.92 o 
   0   6  12     2911.82     2727.17    122.37 o 
   1   6  12      633.77      566.36     58.80 o 
   2   6  12     3366.35     3196.23    116.97 o 
   3   6  12     1393.03     1282.63     75.24 o 
   4   6  12     1862.67     1933.65    109.82 o 
   5   6  12     1507.03     1401.93    102.34 o 
   6   6  12     1310.91     1321.15    134.79 o 
   7   6  12      723.30      785.92    118.65 o 
  -6   7  12     1567.72     1627.51    130.28 o 
  -5   7  12       85.79      118.21     48.53 o 
  -4   7  12      825.85      844.93     72.25 o 
  -3   7  12      158.25      197.96     50.84 o 
  -2   7  12       29.47       68.38     39.63 o 
  -1   7  12      661.94      584.06     63.60 o 
   0   7  12       46.70       42.59     38.38 o 
   1   7  12      541.78      493.66     61.35 o 
   2   7  12      114.55       95.28     42.24 o 
   3   7  12       54.21       81.03     52.71 o 
   4   7  12      660.85      638.23     77.55 o 
   5   7  12       22.34       55.91     55.01 o 
   6   7  12     1526.49     1742.47    157.71 o 
  -4   8  12     3161.69     3221.41    137.82 o 
  -3   8  12       67.95       62.95     45.99 o 
  -2   8  12     3046.71     3095.00    144.82 o 
  -1   8  12       73.47      102.37     45.58 o 
   0   8  12     2480.46     2384.30    124.61 o 
   1   8  12       91.99       69.42     45.57 o 
   2   8  12     2950.54     2806.76    144.58 o 
   3   8  12      131.60      156.44     91.52 o 
   4   8  12     2804.58     2654.26    198.22 o 
  -2   9  12      211.78      229.33     58.20 o 
  -1   9  12     4245.76     4553.56    193.93 o 
   0   9  12      367.57      418.62     67.90 o 
   1   9  12     4328.21     4745.42    200.43 o 
   2   9  12      194.04      158.43     79.87 o 
   1   0  13      666.73      665.48     32.43 o 
   2   0  13      202.73      188.71     20.55 o 
   3   0  13     2181.19     2083.22     74.28 o 
   4   0  13      157.91      155.25     27.95 o 
   5   0  13     3114.16     3074.96    153.16 o 
   6   0  13      135.85      143.27     54.15 o 
   7   0  13     2036.90     2329.63    145.68 o 
   8   0  13       28.44       37.11     52.31 o 
  -8   1  13     3512.19     3720.86    192.51 o 
  -7   1  13     1954.43     1855.99    130.64 o 
  -6   1  13     2680.58     2516.61    144.75 o 
  -5   1  13     5324.89     4777.21    190.94 o 
  -4   1  13     1850.60     1685.51    101.95 o 
  -3   1  13     8423.27     8045.05    264.00 o 
  -2   1  13      681.34      714.86     39.37 o 
  -1   1  13    21574.53    22035.32    427.56 o 
   0   1  13      100.27      103.76     16.92 o 
   1   1  13    22353.40    22128.97    430.45 o 
   2   1  13      610.37      552.06     32.80 o 
   3   1  13     8397.09     8043.14    180.65 o 
   4   1  13     2191.42     2074.09     95.55 o 
   5   1  13     4126.08     4052.39    157.83 o 
   6   1  13     2684.92     2796.95    154.52 o 
   7   1  13     1781.01     1750.12    132.99 o 
   8   1  13     3267.77     3306.37    190.65 o 
  -8   2  13     1829.37     1844.58    136.57 o 
  -7   2  13      836.12      867.58     92.10 o 
  -6   2  13     7304.78     7078.99    284.60 o 
  -5   2  13     1007.82      925.33     70.58 o 
  -4   2  13    14256.33    14226.19    460.06 o 
  -3   2  13      930.82      910.94     67.37 o 
  -2   2  13    26130.13    26967.05    755.35 o 
  -1   2  13      222.80      229.20     24.51 o 
   0   2  13    28526.72    28427.17    545.80 o 
   1   2  13       64.37       75.17     17.89 o 
   2   2  13    27541.90    27582.97    534.56 o 
   3   2  13      746.62      765.47     42.67 o 
   4   2  13    15595.09    15911.23    327.12 o 
   5   2  13     1112.92     1130.55    100.72 o 
   6   2  13     7414.83     7846.49    298.31 o 
   7   2  13      941.19      949.82    107.22 o 
   8   2  13     1757.52     1882.12    148.83 o 
  -8   3  13     1130.92     1029.75    108.27 o 
  -7   3  13     2900.84     2859.01    139.37 o 
  -6   3  13     1295.26     1120.42     73.41 o 
  -5   3  13     9300.26     8906.37    271.57 o 
  -4   3  13      894.25      853.77     72.70 o 
  -3   3  13    13947.28    13746.20    417.80 o 
  -2   3  13      849.19      811.69     79.29 o 
  -1   3  13    16749.05    16661.37    490.55 o 
   0   3  13      541.25      524.98     31.58 o 
   1   3  13    17776.97    17572.87    350.29 o 
   2   3  13     1295.56     1333.25     54.41 o 
   3   3  13    14134.39    14074.40    300.21 o 
   4   3  13      948.87      896.68     57.80 o 
   5   3  13     9725.51     9935.98    348.53 o 
   6   3  13     1457.73     1375.85    120.59 o 
   7   3  13     3437.31     3550.87    194.43 o 
   8   3  13     1123.61     1238.73    128.72 o 
  -8   4  13      786.05      777.99     84.18 o 
  -7   4  13     2488.07     2503.04    113.37 o 
  -6   4  13      328.10      248.94     54.00 o 
  -5   4  13     2747.90     2706.41    118.09 o 
  -4   4  13      102.90      165.23     49.18 o 
  -3   4  13      854.85      841.60     69.46 o 
  -2   4  13     1309.97     1261.41     78.13 o 
  -1   4  13      729.05      603.27     55.36 o 
   0   4  13     2910.62     2843.33    118.36 o 
   1   4  13      858.65      795.93     43.60 o 
   2   4  13     1154.70     1139.91     55.73 o 
   3   4  13     1067.94      992.72     54.41 o 
   4   4  13      239.35      206.95     40.62 o 
   5   4  13     2487.54     2411.91    155.63 o 
   6   4  13      389.89      312.15     79.10 o 
   7   4  13     2159.64     2209.59    166.29 o 
   8   4  13      765.41      758.40    112.95 o 
  -7   5  13      144.65      178.41     50.39 o 
  -6   5  13     1667.35     1701.48    109.94 o 
  -5   5  13      993.04      971.61     77.13 o 
  -4   5  13     3386.51     3339.14    131.59 o 
  -3   5  13     1127.28     1158.75     82.33 o 
  -2   5  13     1606.12     1554.43    100.79 o 
  -1   5  13     2687.53     2712.03    119.81 o 
   0   5  13      573.27      532.60     53.77 o 
   1   5  13     2532.40     2500.56    103.55 o 
   2   5  13     1706.04     1704.55     70.70 o 
   3   5  13     1148.07     1125.56     61.99 o 
   4   5  13     3324.55     3286.62    160.97 o 
   5   5  13      951.87      967.27     85.10 o 
   6   5  13     1615.51     1582.83    142.93 o 
   7   5  13      212.05      201.28     78.00 o 
  -6   6  13     2306.81     2226.03    112.36 o 
  -5   6  13      887.75      883.18     78.54 o 
  -4   6  13     3596.70     3571.72    145.47 o 
  -3   6  13      560.23      538.26     63.60 o 
  -2   6  13     7977.68     8055.90    278.60 o 
  -1   6  13      615.14      502.74     57.94 o 
   0   6  13    11030.57    11076.40    345.73 o 
   1   6  13      546.07      528.98     59.32 o 
   2   6  13     8780.61     8696.77    281.19 o 
   3   6  13      508.25      453.51     47.86 o 
   4   6  13     3992.53     4066.09    165.53 o 
   5   6  13      981.94      926.92     87.54 o 
   6   6  13     2687.28     2936.92    186.94 o 
  -5   7  13     4578.78     4843.64    184.18 o 
  -4   7  13      563.36      452.48     60.88 o 
  -3   7  13     4726.13     4787.41    199.30 o 
  -2   7  13      746.49      641.27     69.30 o 
  -1   7  13     5382.68     5325.05    207.91 o 
   0   7  13      127.93      128.16     44.47 o 
   1   7  13     5946.53     5967.30    213.52 o 
   2   7  13      684.40      720.28     72.76 o 
   3   7  13     5214.51     5410.83    252.10 o 
   4   7  13      514.76      468.28     80.69 o 
   5   7  13     4469.33     4719.03    241.93 o 
  -4   8  13     1603.22     1766.55    142.31 o 
  -3   8  13      388.75      372.84     66.26 o 
  -2   8  13     1513.60     1614.50    106.45 o 
  -1   8  13      204.08      159.89     51.93 o 
   0   8  13     1385.45     1335.11     97.59 o 
   1   8  13      241.23      185.25     53.18 o 
   2   8  13     1376.50     1496.79    120.98 o 
   3   8  13      454.25      473.83     95.34 o 
   4   8  13     1330.20     1318.36    181.12 o 
  -1   9  13       62.76       48.86     50.87 o 
   0   9  13       47.02       16.10     71.53 o 
   1   9  13       62.59      104.87     54.21 o 
   0   0  14    27236.30    27793.31    754.26 o 
   1   0  14     5612.22     5698.43    130.31 o 
   2   0  14    14242.29    14127.88    287.43 o 
   3   0  14     5111.47     4942.82    136.86 o 
   4   0  14     9274.46     9246.98    313.51 o 
   5   0  14     1441.86     1258.99    106.02 o 
   6   0  14     6251.17     6222.91    253.70 o 
   7   0  14      924.97      733.27    110.67 o 
   8   0  14     3925.93     4252.40    217.33 o 
  -8   1  14     2194.53     2326.90    151.95 o 
  -7   1  14     3051.67     3161.79    166.24 o 
  -6   1  14     3432.77     3327.53    167.43 o 
  -5   1  14     6752.50     6380.45    243.08 o 
  -4   1  14     5620.03     5048.02    193.11 o 
  -3   1  14     9200.97     9298.18    290.81 o 
  -2   1  14     4339.60     4263.77    114.28 o 
  -1   1  14    13210.48    13650.64    279.74 o 
   0   1  14     1668.37     1701.71     54.98 o 
   1   1  14    13970.00    14091.40    282.94 o 
   2   1  14     3915.20     3807.66    102.24 o 
   3   1  14     9046.29     8645.19    220.28 o 
   4   1  14     4807.23     4657.97    142.00 o 
   5   1  14     6508.62     6253.44    250.10 o 
   6   1  14     3461.39     3326.12    175.48 o 
   7   1  14     2402.45     2240.50    154.88 o 
   8   1  14     1907.53     2009.03    150.86 o 
  -8   2  14      397.01      385.36     84.35 o 
  -7   2  14     4135.03     4053.73    200.50 o 
  -6   2  14      396.47      416.22     68.71 o 
  -5   2  14     4790.39     4605.77    199.66 o 
  -4   2  14      364.88      396.10     55.82 o 
  -3   2  14     2448.73     2493.26    118.16 o 
  -2   2  14      717.20      685.13     55.77 o 
  -1   2  14      149.02      150.44     23.06 o 
   0   2  14     1206.52     1197.22     46.79 o 
   1   2  14       62.58       58.55     17.87 o 
   2   2  14      431.20      382.50     32.16 o 
   3   2  14     2703.32     2584.83     81.75 o 
   4   2  14      202.08      176.74     35.82 o 
   5   2  14     5103.94     5245.40    186.48 o 
   6   2  14      433.55      569.93     86.26 o 
   7   2  14     4060.92     4637.29    225.10 o 
   8   2  14      478.70      319.18     85.06 o 
  -8   3  14     2290.95     2565.48    160.82 o 
  -7   3  14     1465.81     1423.87     99.85 o 
  -6   3  14     3083.21     3065.89    142.05 o 
  -5   3  14     4013.08     4012.13    175.04 o 
  -4   3  14     3892.09     3650.14    158.61 o 
  -3   3  14     2326.89     2206.66    149.83 o 
  -2   3  14     1612.96     1540.18     91.73 o 
  -1   3  14     1811.19     1740.25     89.51 o 
   0   3  14       24.03       44.90     19.90 o 
   1   3  14     2154.93     2007.53     66.69 o 
   2   3  14     1299.42     1163.15     54.74 o 
   3   3  14     3109.87     3099.99     94.05 o 
   4   3  14     3837.89     3746.30    113.38 o 
   5   3  14     3757.13     3842.00    194.22 o 
   6   3  14     3089.76     3318.21    220.64 o 
   7   3  14     1393.86     1468.28    133.57 o 
   8   3  14     2443.77     2467.84    176.45 o 
  -7   4  14      727.46      722.98     69.61 o 
  -6   4  14     3771.71     3811.69    158.68 o 
  -5   4  14     2163.12     2010.67    103.08 o 
  -4   4  14     8929.11     9199.63    300.36 o 
  -3   4  14     2721.49     2765.73    123.56 o 
  -2   4  14    11722.84    11462.18    343.19 o 
  -1   4  14     2069.41     1860.08     93.49 o 
   0   4  14    13189.43    13080.84    389.50 o 
   1   4  14     1665.92     1678.81     70.38 o 
   2   4  14    10460.19    10767.94    244.91 o 
   3   4  14     2322.62     2329.32     86.79 o 
   4   4  14     8410.01     8547.94    214.12 o 
   5   4  14     1733.93     1713.62    104.70 o 
   6   4  14     3902.66     4058.82    214.41 o 
   7   4  14      506.06      501.96    100.73 o 
  -7   5  14     1756.86     1703.89    101.78 o 
  -6   5  14      733.29      766.87     78.60 o 
  -5   5  14     4910.77     4982.10    177.63 o 
  -4   5  14     1507.60     1333.65    116.38 o 
  -3   5  14     7290.34     7288.59    248.35 o 
  -2   5  14     3076.12     2988.74    130.69 o 
  -1   5  14    13004.13    13059.81    404.10 o 
   0   5  14     1718.66     1676.84     90.90 o 
   1   5  14    13575.30    13740.47    404.12 o 
   2   5  14     2678.98     2665.83     93.19 o 
   3   5  14     6722.59     6828.86    180.04 o 
   4   5  14      978.87     1026.54     83.70 o 
   5   5  14     4305.84     4456.72    183.02 o 
   6   5  14      574.15      527.71     99.81 o 
   7   5  14     1666.09     1693.48    155.37 o 
  -6   6  14      445.04      473.60     62.34 o 
  -5   6  14     1133.10     1215.24    100.64 o 
  -4   6  14     1427.46     1444.14    104.19 o 
  -3   6  14     1460.15     1369.56     94.97 o 
  -2   6  14     2071.05     2049.25    114.68 o 
  -1   6  14      344.32      267.07     50.17 o 
   0   6  14     3213.48     3090.76    137.18 o 
   1   6  14      225.66      212.47     47.59 o 
   2   6  14     2292.37     2360.44    116.85 o 
   3   6  14     1393.28     1366.63     79.19 o 
   4   6  14     1508.14     1555.39    103.35 o 
   5   6  14     1396.93     1586.44    110.78 o 
   6   6  14      361.38      400.35     77.60 o 
  -5   7  14      365.55      427.24     66.58 o 
  -4   7  14      602.20      625.21     76.33 o 
  -3   7  14      108.20       32.44     46.19 o 
  -2   7  14       96.55       99.14     45.18 o 
  -1   7  14      120.03      103.27     45.30 o 
   0   7  14       55.61       44.04     41.43 o 
   1   7  14       79.19       68.76     40.60 o 
   2   7  14       36.72       36.86     40.09 o 
   3   7  14      201.83      205.67     56.19 o 
   4   7  14      765.28      718.53     80.87 o 
   5   7  14      384.92      362.48     74.59 o 
  -3   8  14      417.73      356.45     68.10 o 
  -2   8  14     2856.33     3005.02    152.17 o 
  -1   8  14      104.88       52.78     46.20 o 
   0   8  14     3018.84     3095.82    150.11 o 
   1   8  14       43.20       63.29     45.33 o 
   2   8  14     3090.07     3137.62    164.19 o 
   3   8  14      349.24      399.23     90.02 o 
   1   0  15      937.36      954.89     41.39 o 
   2   0  15     2232.81     2229.25     78.90 o 
   3   0  15      206.88      203.60     29.71 o 
   4   0  15      608.48      582.80     67.65 o 
   5   0  15      835.29      989.87    129.79 o 
   6   0  15      456.54      579.42     81.96 o 
   7   0  15     1999.54     2103.71    147.52 o 
   8   0  15      677.86      609.69     95.83 o 
  -8   1  15     1880.91     1937.26    146.11 o 
  -7   1  15     1309.36     1163.11    119.46 o 
  -6   1  15     1957.10     1770.98    126.66 o 
  -5   1  15     3780.55     3496.56    169.72 o 
  -4   1  15     1427.24     1305.03     95.58 o 
  -3   1  15     5320.79     5012.29    202.15 o 
  -2   1  15     4074.46     4062.14    108.83 o 
  -1   1  15     7118.15     7173.10    179.25 o 
   0   1  15     2959.84     2882.03     79.65 o 
   1   1  15     7209.24     7310.70    163.04 o 
   2   1  15     3389.61     3171.10     93.92 o 
   3   1  15     6306.27     6117.69    161.20 o 
   4   1  15     1982.60     1909.01     79.89 o 
   5   1  15     3880.13     3972.17    184.95 o 
   6   1  15     2321.67     2446.37    146.77 o 
   7   1  15     1323.68     1352.25    123.54 o 
   8   1  15     1736.17     1935.29    152.99 o 
  -8   2  15     1340.24     1287.78    122.27 o 
  -7   2  15     1664.41     1464.78    121.76 o 
  -6   2  15     2787.99     2626.41    146.21 o 
  -5   2  15     5121.36     4571.53    203.61 o 
  -4   2  15     8566.24     8232.74    295.63 o 
  -3   2  15     8434.50     8533.62    286.57 o 
  -2   2  15    10521.94    10840.27    332.02 o 
  -1   2  15     3471.42     3325.84     98.40 o 
   0   2  15    18473.22    19024.27    378.58 o 
   1   2  15     3161.13     3222.15     90.34 o 
   2   2  15    10660.05    10657.44    233.04 o 
   3   2  15     8865.45     8877.22    201.52 o 
   4   2  15     9077.06     9083.42    234.28 o 
   5   2  15     5534.06     5424.24    191.69 o 
   6   2  15     2369.53     2256.20    151.85 o 
   7   2  15     1677.09     1734.73    189.72 o 
   8   2  15     1128.76     1233.02    131.67 o 
  -7   3  15     1488.57     1529.03    124.17 o 
  -6   3  15     1855.90     1729.09    124.97 o 
  -5   3  15     3411.83     3379.26    210.13 o 
  -4   3  15     3706.46     3568.24    165.81 o 
  -3   3  15     6662.90     6674.76    216.36 o 
  -2   3  15     5038.00     5120.79    192.28 o 
  -1   3  15     8756.15     8676.58    273.68 o 
   0   3  15     1763.87     1734.56     79.04 o 
   1   3  15     8554.31     8562.84    193.76 o 
   2   3  15     5374.66     5638.58    180.90 o 
   3   3  15     5273.20     5248.52    146.08 o 
   4   3  15     4145.38     4223.67    121.88 o 
   5   3  15     3308.87     3429.89    153.01 o 
   6   3  15     2373.28     2580.25    161.69 o 
   7   3  15     1805.01     1890.28    152.33 o 
  -7   4  15     1431.33     1409.13    103.39 o 
  -6   4  15     1171.58     1157.93     89.25 o 
  -5   4  15      874.59      921.48     87.67 o 
  -4   4  15      826.15      821.99     79.30 o 
  -3   4  15     1950.59     1917.22    107.57 o 
  -2   4  15       55.20       48.43     34.29 o 
  -1   4  15     1113.08      990.37     73.11 o 
   0   4  15      123.04      164.55     40.06 o 
   1   4  15     1420.42     1259.50     69.75 o 
   2   4  15      137.34      140.77     29.65 o 
   3   4  15     2133.43     2041.02     80.23 o 
   4   4  15      810.17      832.22     56.82 o 
   5   4  15      916.49     1001.60     91.89 o 
   6   4  15     1130.42     1154.62    122.97 o 
   7   4  15     1372.39     1576.23    166.83 o 
  -6   5  15     1699.69     1877.84    117.17 o 
  -5   5  15      639.51      727.60     83.56 o 
  -4   5  15     1329.73     1429.08    104.51 o 
  -3   5  15     1148.08     1151.09     88.42 o 
  -2   5  15      549.40      552.33     62.50 o 
  -1   5  15     1946.08     1827.35     98.51 o 
   0   5  15      213.77      209.08     44.22 o 
   1   5  15     1620.22     1421.89     89.34 o 
   2   5  15      396.88      412.97     64.60 o 
   3   5  15     1253.85     1207.07     66.55 o 
   4   5  15     1623.55     1754.57     95.53 o 
   5   5  15      683.90      824.03     81.85 o 
   6   5  15     1952.88     2374.21    174.32 o 
  -5   6  15      926.47      966.95     98.31 o 
  -4   6  15     3745.48     3911.91    181.73 o 
  -3   6  15     1136.73     1181.49     93.75 o 
  -2   6  15     3045.27     3161.93    145.92 o 
  -1   6  15     2584.81     2594.96    125.58 o 
   0   6  15     3395.83     3228.44    143.11 o 
   1   6  15     2406.50     2402.85    123.35 o 
   2   6  15     3010.05     3128.10    143.39 o 
   3   6  15     1507.06     1545.62     90.96 o 
   4   6  15     3888.45     4286.77    169.63 o 
   5   6  15     1359.17     1547.18    109.12 o 
  -4   7  15     1788.86     1849.04    123.19 o 
  -3   7  15     2048.04     2116.54    126.36 o 
  -2   7  15     2495.09     2579.27    134.87 o 
  -1   7  15     2063.23     2112.69    120.19 o 
   0   7  15      889.71     1000.31     85.01 o 
   1   7  15     2207.86     2176.06    119.66 o 
   2   7  15     2567.63     2715.13    136.26 o 
   3   7  15     2067.36     2094.40    152.52 o 
   4   7  15     2154.14     2287.11    165.39 o 
  -2   8  15      696.00      746.15     83.16 o 
  -1   8  15      841.31      891.06     88.66 o 
   0   8  15      628.55      571.87     74.34 o 
   1   8  15      801.22      764.39     81.65 o 
   2   8  15      444.89      499.71     74.98 o 
   0   0  16      743.46      804.01     55.06 o 
   1   0  16     9680.77     9871.54    211.47 o 
   2   0  16     1470.70     1524.88     65.78 o 
   3   0  16    12240.89    12074.94    287.22 o 
   4   0  16     6928.58     6658.40    248.84 o 
   5   0  16     5041.74     4754.08    207.13 o 
   6   0  16     2094.69     2060.55    139.61 o 
   7   0  16     3618.53     3389.77    188.94 o 
  -7   1  16      987.05      851.57    100.29 o 
  -6   1  16     4572.29     4355.81    202.16 o 
  -5   1  16     1435.76     1481.76    110.61 o 
  -4   1  16     4720.57     4456.54    188.49 o 
  -3   1  16     3408.56     3436.76    149.55 o 
  -2   1  16     5781.92     5603.61    210.91 o 
  -1   1  16     2179.89     2094.16     80.03 o 
   0   1  16     4075.66     4175.01    105.37 o 
   1   1  16     2854.02     2776.76     77.20 o 
   2   1  16     6619.77     6524.08    167.42 o 
   3   1  16     3459.18     3402.83    112.86 o 
   4   1  16     4783.19     4739.12    144.06 o 
   5   1  16     1475.46     1477.00    115.70 o 
   6   1  16     3933.91     4273.13    209.22 o 
   7   1  16      947.01      964.48    111.04 o 
  -7   2  16     1308.62     1467.83    123.52 o 
  -6   2  16     2062.21     2010.38    135.48 o 
  -5   2  16     1562.71     1643.72    114.19 o 
  -4   2  16      981.85      953.00     82.86 o 
  -3   2  16     3443.20     3581.83    150.61 o 
  -2   2  16     1348.46     1365.14     82.29 o 
  -1   2  16      267.81      265.75     45.62 o 
   0   2  16      877.92      812.32     46.74 o 
   1   2  16      309.01      346.01     32.78 o 
   2   2  16     1384.69     1291.33     56.23 o 
   3   2  16     3516.50     3405.82    117.53 o 
   4   2  16      966.32      894.94     61.75 o 
   5   2  16     1664.78     1734.10    105.59 o 
   6   2  16     2354.04     2649.25    161.12 o 
   7   2  16     1144.38     1370.68    130.39 o 
  -7   3  16     1165.63     1163.63    123.42 o 
  -6   3  16     1561.83     1627.24    120.83 o 
  -5   3  16     1016.14      968.42     88.43 o 
  -4   3  16     2253.19     2164.45    121.44 o 
  -3   3  16      451.92      530.43     62.61 o 
  -2   3  16     2125.65     1951.98    102.42 o 
  -1   3  16     1052.50     1002.53     68.93 o 
   0   3  16      865.11      822.10     62.78 o 
   1   3  16      787.70      747.41     48.56 o 
   2   3  16     2106.39     1996.67     73.36 o 
   3   3  16      359.87      353.50     37.48 o 
   4   3  16     2211.83     2174.53     97.49 o 
   5   3  16      715.35      821.08     81.43 o 
   6   3  16     1510.39     1673.13    140.18 o 
   7   3  16     1245.55     1275.65    131.64 o 
  -6   4  16      783.29      778.32     92.16 o 
  -5   4  16     3269.49     3377.01    163.85 o 
  -4   4  16     2555.35     2580.56    137.95 o 
  -3   4  16     6182.27     6364.21    218.65 o 
  -2   4  16     2982.96     2950.97    126.54 o 
  -1   4  16     6630.63     6532.88    218.66 o 
   0   4  16     2688.42     2706.74    123.26 o 
   1   4  16     5716.84     5752.11    209.36 o 
   2   4  16     2107.09     2210.17     84.07 o 
   3   4  16     5138.98     5202.35    149.32 o 
   4   4  16     2791.92     2846.53    102.37 o 
   5   4  16     2948.30     3070.58    154.66 o 
   6   4  16      970.97      958.66     98.37 o 
  -6   5  16     2000.39     2316.56    144.99 o 
  -5   5  16     2047.38     2056.72    129.70 o 
  -4   5  16     3088.41     3087.32    152.99 o 
  -3   5  16     3139.02     3305.14    152.92 o 
  -2   5  16     6547.29     6519.96    232.29 o 
  -1   5  16     1754.53     1872.60    106.18 o 
   0   5  16     5516.65     5370.69    198.89 o 
   1   5  16     1862.59     1958.70    121.84 o 
   2   5  16     6554.11     6268.31    225.80 o 
   3   5  16     3141.16     3265.22    111.21 o 
   4   5  16     3023.78     2968.25    110.68 o 
   5   5  16     2039.07     2117.81    134.27 o 
   6   5  16     1887.24     1977.41    165.93 o 
  -5   6  16     1200.61     1301.42    111.16 o 
  -4   6  16     1017.59     1149.39     97.80 o 
  -3   6  16     1907.66     1798.55    114.76 o 
  -2   6  16     1159.72     1277.09     94.62 o 
  -1   6  16     1432.09     1377.97     96.35 o 
   0   6  16     1003.94      997.90     81.62 o 
   1   6  16     1844.24     1803.51    104.43 o 
   2   6  16     1040.18     1059.33     86.49 o 
   3   6  16     2212.53     1944.05    114.31 o 
   4   6  16      841.75      788.14     83.73 o 
   5   6  16     1284.34     1286.75     94.26 o 
  -4   7  16      143.20      217.68     62.30 o 
  -3   7  16       37.62       37.80     48.60 o 
  -2   7  16       47.18       66.66     50.10 o 
  -1   7  16       81.44       98.91     47.05 o 
   0   7  16      129.75      121.21     48.96 o 
   1   7  16       20.97       31.88     41.86 o 
   2   7  16       27.40       29.07     46.36 o 
   3   7  16       87.66       75.57     52.28 o 
   4   7  16      150.60      199.67     80.15 o 
  -1   8  16     1144.58     1312.29    105.82 o 
   0   8  16     1716.73     1819.79    120.13 o 
   1   8  16     1082.48     1043.64     96.90 o 
   1   0  17       63.68      105.54     40.81 o 
   2   0  17      763.05      727.02     47.62 o 
   3   0  17        8.00       30.77     34.36 o 
   4   0  17      380.94      329.24     59.47 o 
   5   0  17      196.49      273.89     61.95 o 
   6   0  17     1958.42     1981.22    139.61 o 
   7   0  17      652.21      709.62     99.09 o 
  -7   1  17      986.34     1041.12    110.71 o 
  -6   1  17     2533.75     2302.68    143.18 o 
  -5   1  17     1328.38     1371.01    108.60 o 
  -4   1  17     4812.82     4532.22    186.89 o 
  -3   1  17     2230.66     1996.97    113.35 o 
  -2   1  17     6487.99     6507.19    226.99 o 
  -1   1  17      510.38      510.06     40.56 o 
   0   1  17     7637.11     7931.94    197.03 o 
   1   1  17      400.37      470.57     33.93 o 
   2   1  17     6551.67     6600.67    176.13 o 
   3   1  17     2467.77     2411.16     91.12 o 
   4   1  17     4187.05     4023.49    187.53 o 
   5   1  17     1586.47     1540.52    119.38 o 
   6   1  17     2269.01     2175.71    148.65 o 
   7   1  17      919.47     1062.98    119.98 o 
  -7   2  17     2939.67     2788.11    211.25 o 
  -6   2  17      305.04      217.61     61.76 o 
  -5   2  17     4942.70     4733.36    208.16 o 
  -4   2  17     1590.62     1446.61    101.36 o 
  -3   2  17    12811.62    13068.94    426.28 o 
  -2   2  17     2702.49     2840.85    122.40 o 
  -1   2  17    17615.36    17893.25    541.34 o 
   0   2  17     1981.92     2027.45     76.78 o 
   1   2  17    18487.18    19422.29    384.99 o 
   2   2  17     2223.95     2271.43     79.24 o 
   3   2  17    14082.57    14464.56    337.41 o 
   4   2  17     1457.05     1468.02     78.80 o 
   5   2  17     4930.40     5047.00    226.14 o 
   6   2  17      218.35      215.20     71.38 o 
   7   2  17     2710.57     2761.50    179.65 o 
  -6   3  17     2585.47     2463.23    155.31 o 
  -5   3  17      239.12      249.17     59.85 o 
  -4   3  17     4302.23     4121.34    186.16 o 
  -3   3  17     1198.88     1166.69     87.26 o 
  -2   3  17     7824.50     7780.24    263.71 o 
  -1   3  17      855.85      909.62     70.37 o 
   0   3  17    10247.88     9843.26    308.74 o 
   1   3  17      969.00      962.56     55.39 o 
   2   3  17     7868.95     7790.52    186.72 o 
   3   3  17     1157.61     1134.95     60.06 o 
   4   3  17     4729.84     4752.04    154.21 o 
   5   3  17      243.28      245.04     58.55 o 
   6   3  17     3239.18     3502.56    194.25 o 
  -6   4  17     1259.15     1363.77    114.02 o 
  -5   4  17      888.97     1087.96     98.06 o 
  -4   4  17     1335.94     1302.88     98.70 o 
  -3   4  17     1059.50     1160.66     88.95 o 
  -2   4  17      386.50      357.08     55.07 o 
  -1   4  17      626.02      623.06     62.80 o 
   0   4  17      492.30      468.50     56.81 o 
   1   4  17      637.08      579.12     60.39 o 
   2   4  17      485.32      400.85     44.56 o 
   3   4  17     1091.91      933.49     58.38 o 
   4   4  17      910.00      959.57     79.84 o 
   5   4  17     1034.84      934.91     94.14 o 
   6   4  17     1204.48     1348.19    115.33 o 
  -5   5  17      979.51     1089.19    102.04 o 
  -4   5  17     1135.89     1065.12     96.42 o 
  -3   5  17      746.52      756.62     77.47 o 
  -2   5  17     1584.67     1524.49     97.03 o 
  -1   5  17      598.11      631.72     68.05 o 
   0   5  17     1445.35     1390.72     91.19 o 
   1   5  17      551.83      519.73     62.53 o 
   2   5  17     1241.40     1093.54     84.86 o 
   3   5  17      701.69      608.72     63.62 o 
   4   5  17      950.33      986.20     68.30 o 
   5   5  17      947.09     1033.54    100.57 o 
  -4   6  17     1185.43     1209.50    104.52 o 
  -3   6  17     3258.18     3369.69    164.49 o 
  -2   6  17      846.25      980.15     86.81 o 
  -1   6  17     3889.53     3802.84    169.82 o 
   0   6  17      244.86      236.78     66.84 o 
   1   6  17     4337.80     4231.36    174.14 o 
   2   6  17      571.79      621.88     72.20 o 
   3   6  17     3788.73     3612.01    163.16 o 
   4   6  17     1088.75     1188.32    108.24 o 
  -3   7  17      216.07      259.85     65.96 o 
  -2   7  17     3505.31     3728.37    175.75 o 
  -1   7  17      416.57      583.08     75.17 o 
   0   7  17     3487.99     3686.26    169.90 o 
   1   7  17      354.64      359.31     63.13 o 
   2   7  17     3989.65     4081.42    283.18 o 
   3   7  17      195.10      178.08     57.34 o 
   0   0  18       19.44        6.83     25.42 o 
   1   0  18    11510.98    12013.97    284.10 o 
   2   0  18      248.34      229.94     33.19 o 
   3   0  18    11526.47    11949.47    383.98 o 
   4   0  18      301.18      278.00     57.66 o 
   5   0  18     7849.50     7810.03    296.53 o 
   6   0  18       22.23       49.09     54.02 o 
   7   0  18     4149.08     4293.48    220.84 o 
  -6   1  18     3131.16     2867.87    165.91 o 
  -5   1  18     1379.66     1368.97    110.82 o 
  -4   1  18     4085.40     4130.62    182.34 o 
  -3   1  18      759.62      737.77     71.68 o 
  -2   1  18     5330.76     5406.11    202.01 o 
  -1   1  18       44.08       69.94     25.24 o 
   0   1  18    10958.01    11476.20    271.68 o 
   1   1  18       34.06       39.13     20.99 o 
   2   1  18     5527.20     5529.20    156.38 o 
   3   1  18      777.20      728.59     53.92 o 
   4   1  18     4046.80     4000.35    184.75 o 
   5   1  18     1527.37     1517.89    120.49 o 
   6   1  18     2885.11     2802.75    171.85 o 
  -6   2  18     2365.51     2260.47    146.67 o 
  -5   2  18      209.87      240.07     60.01 o 
  -4   2  18     2193.41     2128.71    124.07 o 
  -3   2  18      549.92      492.57     62.32 o 
  -2   2  18     1842.97     1944.59    104.30 o 
  -1   2  18     1763.51     1772.90    110.77 o 
   0   2  18       39.91       30.09     28.64 o 
   1   2  18     1626.17     1698.79     73.39 o 
   2   2  18     1808.71     1828.43     80.69 o 
   3   2  18      470.26      415.09     47.81 o 
   4   2  18     2171.05     2210.82     97.57 o 
   5   2  18      133.10      186.61     64.58 o 
   6   2  18     2383.00     2404.84    165.93 o 
  -6   3  18      756.19      700.76     91.52 o 
  -5   3  18     1072.52      833.94     90.50 o 
  -4   3  18     1488.95     1332.54    102.11 o 
  -3   3  18     1556.79     1625.55    101.18 o 
  -2   3  18     2057.41     1954.85    130.24 o 
  -1   3  18      210.32      224.24     45.74 o 
   0   3  18     2772.26     2799.31    126.02 o 
   1   3  18      203.17      246.63     40.33 o 
   2   3  18     2200.19     2170.73     87.45 o 
   3   3  18     1402.07     1321.90     76.43 o 
   4   3  18     1424.75     1388.57     82.61 o 
   5   3  18     1016.39      996.21     90.89 o 
   6   3  18      692.98      790.56    127.16 o 
  -5   4  18     3250.64     3313.91    173.48 o 
  -4   4  18       17.12       31.73     42.69 o 
  -3   4  18     5928.36     5857.80    228.99 o 
  -2   4  18      238.26      260.62     52.14 o 
  -1   4  18     8861.78     8906.09    293.49 o 
   0   4  18       55.41       89.42     40.13 o 
   1   4  18     8857.77     8774.86    289.44 o 
   2   4  18      369.98      391.66     52.38 o 
   3   4  18     5942.09     6107.95    192.56 o 
   4   4  18       84.22       58.09     40.92 o 
   5   4  18     3279.92     3501.95    166.61 o 
  -5   5  18      284.73      343.19     75.17 o 
  -4   5  18     5709.00     6421.85    250.96 o 
  -3   5  18      472.19      435.34     67.94 o 
  -2   5  18     6107.37     6338.70    232.22 o 
  -1   5  18       93.32      111.14     46.80 o 
   0   5  18     7244.25     7065.89    249.74 o 
   1   5  18      147.99      137.99     46.18 o 
   2   5  18     6106.03     5873.77    222.80 o 
   3   5  18      504.88      549.26     62.48 o 
   4   5  18     5698.16     6053.83    349.83 o 
   5   5  18      282.01      268.98     72.17 o 
  -4   6  18      225.96      240.00     67.82 o 
  -3   6  18     1008.73      925.58     91.76 o 
  -2   6  18      112.57      100.17     52.68 o 
  -1   6  18     2684.81     2609.08    137.22 o 
   0   6  18        6.92       12.33     40.19 o 
   1   6  18     2773.23     2838.97    141.68 o 
   2   6  18       50.67       93.26     48.73 o 
   3   6  18     1221.06     1127.70     93.37 o 
   4   6  18      186.71      193.58     61.27 o 
  -2   7  18      100.95       71.05     54.56 o 
  -1   7  18      156.05      183.47     59.88 o 
   0   7  18        4.35       22.16     46.81 o 
   1   7  18      125.00      121.93     53.88 o 
   2   7  18      117.41      125.78     56.20 o 
   1   0  19       82.14      157.79     29.84 o 
   2   0  19       44.03       77.47     36.23 o 
   3   0  19       51.96       87.64     43.19 o 
   4   0  19      380.96      414.75     67.68 o 
   5   0  19       11.51        5.41     45.90 o 
   6   0  19     2043.10     1953.06    143.48 o 
  -6   1  19     1563.76     1439.35    124.80 o 
  -5   1  19      772.60      754.38     88.93 o 
  -4   1  19     4650.65     4697.88    200.74 o 
  -3   1  19      847.23      953.72     81.97 o 
  -2   1  19     4718.89     5035.48    192.21 o 
  -1   1  19       79.04       73.00     35.42 o 
   0   1  19     5729.06     5764.93    169.86 o 
   1   1  19       63.36       76.15     32.17 o 
   2   1  19     4802.90     4962.68    147.84 o 
   3   1  19      857.59      896.56     84.04 o 
   4   1  19     4730.52     4742.77    207.01 o 
   5   1  19      681.92      564.14     86.14 o 
   6   1  19     1589.33     1433.44    128.17 o 
  -6   2  19      147.57      118.00     62.93 o 
  -5   2  19     4000.47     3975.45    192.51 o 
  -4   2  19      269.65      241.96     57.99 o 
  -3   2  19     8345.81     8163.15    289.53 o 
  -2   2  19      286.82      291.52     51.27 o 
  -1   2  19    14543.51    14908.14    451.81 o 
   0   2  19      282.12      228.76     44.25 o 
   1   2  19    14364.87    15212.99    352.13 o 
   2   2  19      472.69      474.39     46.26 o 
   3   2  19     8416.04     8539.28    227.88 o 
   4   2  19      325.95      277.80     64.36 o 
   5   2  19     3922.38     4134.87    206.56 o 
   6   2  19      134.46      124.21     69.88 o 
  -5   3  19      124.95      112.07     54.64 o 
  -4   3  19     3828.45     3502.62    170.25 o 
  -3   3  19      548.81      491.90     65.80 o 
  -2   3  19     5610.35     5660.53    212.21 o 
  -1   3  19      401.39      357.50     53.42 o 
   0   3  19     9928.18    10303.22    327.77 o 
   1   3  19      359.02      309.22     50.22 o 
   2   3  19     5492.48     5488.38    162.33 o 
   3   3  19      537.27      505.74     54.07 o 
   4   3  19     3695.78     3780.56    138.82 o 
   5   3  19      206.00      262.02     76.02 o 
  -5   4  19      839.02      837.89     94.81 o 
  -4   4  19      648.46      747.14     84.25 o 
  -3   4  19      612.49      604.63     75.86 o 
  -2   4  19      355.70      345.55     63.08 o 
  -1   4  19      286.43      293.74     53.12 o 
   0   4  19        9.72      -13.83     37.14 o 
   1   4  19      154.57      160.95     46.18 o 
   2   4  19      311.44      299.67     54.75 o 
   3   4  19      719.53      677.15     70.48 o 
   4   4  19      641.39      648.76     66.39 o 
   5   4  19      839.84      849.49     93.13 o 
  -4   5  19      644.76      692.95     86.47 o 
  -3   5  19      487.16      444.04     71.96 o 
  -2   5  19     1153.01     1193.68     95.01 o 
  -1   5  19        8.45       -0.28     42.00 o 
   0   5  19     1116.18     1114.38     88.81 o 
   1   5  19        5.13      -23.20     34.86 o 
   2   5  19     1230.61     1175.06     90.71 o 
   3   5  19      575.65      562.42     69.49 o 
   4   5  19      727.41      679.19     91.49 o 
  -3   6  19     2881.40     3157.89    162.43 o 
  -2   6  19      157.02      166.11     57.64 o 
  -1   6  19     2720.78     2837.33    145.52 o 
   0   6  19       19.86       40.46     45.14 o 
   1   6  19     2865.66     2873.69    146.47 o 
   2   6  19      235.83      193.13     56.74 o 
   3   6  19     2990.41     2993.32    154.50 o 
   0   0  20      680.36      670.37     81.36 o 
   1   0  20     5928.93     6152.30    255.81 o 
   2   0  20      686.53      705.11     69.89 o 
   3   0  20     6544.32     6793.78    253.54 o 
   4   0  20     1321.18     1322.71    130.05 o 
   5   0  20     4661.23     4920.98    224.22 o 
  -5   1  20     1654.75     1824.08    129.37 o 
  -4   1  20     2725.16     2567.95    200.58 o 
  -3   1  20     1068.14      988.75     85.59 o 
  -2   1  20     4227.19     4302.61    171.97 o 
  -1   1  20     1153.56     1158.27     82.25 o 
   0   1  20     5462.74     5760.05    184.72 o 
   1   1  20     1196.92     1192.86     74.59 o 
   2   1  20     3827.96     3913.13    129.48 o 
   3   1  20     1016.12      986.64     89.44 o 
   4   1  20     2633.33     2452.74    145.84 o 
   5   1  20     1508.52     1583.51    127.94 o 
  -5   2  20      205.93      219.63     63.42 o 
  -4   2  20     1528.95     1637.46    112.94 o 
  -3   2  20      439.49      436.95     63.26 o 
  -2   2  20     1013.30     1070.26     84.25 o 
  -1   2  20      543.16      558.18     62.54 o 
   0   2  20      421.83      442.07     54.54 o 
   1   2  20      513.65      578.70     57.37 o 
   2   2  20     1006.40     1081.33     75.25 o 
   3   2  20      517.11      527.76     53.15 o 
   4   2  20     1238.22     1308.43    136.11 o 
   5   2  20      272.48      336.15     77.94 o 
  -5   3  20      611.43      608.43     85.52 o 
  -4   3  20      821.81      826.53     88.58 o 
  -3   3  20      542.82      532.77     69.41 o 
  -2   3  20     1441.88     1462.34     99.61 o 
  -1   3  20      291.85      229.56     48.63 o 
   0   3  20     1596.04     1636.61     99.20 o 
   1   3  20      302.71      265.36     49.25 o 
   2   3  20     1287.89     1312.15    103.09 o 
   3   3  20      633.40      584.58     64.94 o 
   4   3  20      752.35      647.84     64.23 o 
   5   3  20      721.32      727.61    104.50 o 
  -4   4  20      708.95      677.71     85.02 o 
  -3   4  20     3191.08     3355.51    235.68 o 
  -2   4  20      640.01      571.62     70.45 o 
  -1   4  20     4346.07     4606.34    190.48 o 
   0   4  20     1137.76     1230.71     92.76 o 
   1   4  20     4811.60     5049.58    215.22 o 
   2   4  20      431.84      396.97     60.67 o 
   3   4  20     3848.35     3849.63    183.30 o 
   4   4  20      464.17      421.47     67.03 o 
  -3   5  20     1078.92      976.56     95.67 o 
  -2   5  20     4237.12     4531.48    193.75 o 
  -1   5  20      696.65      673.12     78.65 o 
   0   5  20     4672.93     5015.47    202.84 o 
   1   5  20      612.79      507.08     69.29 o 
   2   5  20     4201.42     4399.78    186.54 o 
   3   5  20     1040.67      979.52    114.31 o 
  -1   6  20     1468.56     1530.26    112.02 o 
   0   6  20      640.83      654.46     80.47 o 
   1   6  20     1307.66     1355.79    105.84 o 
   1   0  21      116.93      177.35     50.10 o 
   2   0  21      203.72      212.80     50.59 o 
   3   0  21       34.29       48.99     45.31 o 
   4   0  21      598.49      626.16     96.41 o 
   5   0  21      212.73      359.84     74.85 o 
  -5   1  21     1834.39     1761.17    128.79 o 
  -4   1  21     1562.85     1778.81    122.22 o 
  -3   1  21     1595.13     1652.51    110.01 o 
  -2   1  21     3100.45     3082.86    146.84 o 
  -1   1  21     1070.32     1160.60     84.21 o 
   0   1  21     3574.77     4036.55    176.01 o 
   1   1  21     1098.50     1210.89     77.79 o 
   2   1  21     3166.20     3255.16    130.51 o 
   3   1  21     1348.24     1436.14    108.58 o 
   4   1  21     1483.11     1500.58    148.75 o 
   5   1  21     1586.49     1537.60    156.53 o 
  -4   2  21     1254.55     1157.19    162.07 o 
  -3   2  21     4136.82     4390.95    186.08 o 
  -2   2  21     2813.96     3045.47    144.77 o 
  -1   2  21     5988.97     6584.89    235.41 o 
   0   2  21     5173.94     5559.28    205.28 o 
   1   2  21     5668.55     6372.45    327.84 o 
   2   2  21     2727.80     2815.91    125.08 o 
   3   2  21     3635.21     3918.46    157.90 o 
   4   2  21     1208.19     1196.03    109.64 o 
  -4   3  21     1813.10     1889.10    130.62 o 
  -3   3  21     1141.20     1096.49     96.02 o 
  -2   3  21     3167.56     3273.90    179.03 o 
  -1   3  21     2368.67     2498.61    129.41 o 
   0   3  21     3659.44     3936.15    166.49 o 
   1   3  21     2326.56     2499.63    161.03 o 
   2   3  21     3252.95     3288.52    189.41 o 
   3   3  21     1331.19     1311.68     90.28 o 
   4   3  21     1622.43     1606.00    119.38 o 
  -3   4  21      178.34      203.70     59.08 o 
  -2   4  21      261.79      245.85     58.81 o 
  -1   4  21      330.34      368.36     62.31 o 
   0   4  21       55.30       39.03     44.27 o 
   1   4  21      270.55      253.38     54.83 o 
   2   4  21      184.07      187.05     72.46 o 
   3   4  21      214.31      215.39     77.16 o 
  -2   5  21      583.56      574.40     77.17 o 
  -1   5  21      211.05      210.78     60.29 o 
   0   5  21      437.45      448.40     68.64 o 
   1   5  21      247.92      243.86     58.86 o 
   2   5  21      697.49      622.98     76.16 o 
   0   0  22     2334.00     2302.46    152.31 o 
   1   0  22     3697.64     4074.40    217.62 o 
   2   0  22     2515.56     2577.17    134.09 o 
   3   0  22     1031.07     1150.50    114.56 o 
   4   0  22     3087.88     3406.67    237.02 o 
  -4   1  22      924.08     1051.79    101.50 o 
  -3   1  22     1988.25     2044.68    123.32 o 
  -2   1  22     1340.40     1461.89    100.69 o 
  -1   1  22     2131.44     2425.28    156.49 o 
   0   1  22     1519.95     1544.00    125.39 o 
   1   1  22     1763.71     1950.22    105.39 o 
   2   1  22     1296.64     1417.69    132.26 o 
   3   1  22     1695.75     1769.51    122.29 o 
   4   1  22     1212.27     1386.23    116.59 o 
  -4   2  22      379.14      413.08     72.19 o 
  -3   2  22      590.04      620.24     76.48 o 
  -2   2  22      241.71      302.36     59.00 o 
  -1   2  22       61.27       82.13     43.07 o 
   0   2  22      420.05      518.04     82.74 o 
   1   2  22       66.80       93.43     60.50 o 
   2   2  22      320.66      346.44     54.25 o 
   3   2  22      650.17      811.59    167.75 o 
   4   2  22      393.18      375.12     76.73 o 
  -3   3  22      203.10      268.81     63.90 o 
  -2   3  22      592.20      705.86     77.88 o 
  -1   3  22      376.56      439.56     63.67 o 
   0   3  22      169.63      213.30     52.16 o 
   1   3  22      433.66      296.98     73.91 o 
   2   3  22      503.91      440.12    160.10 o 
   3   3  22      242.20      246.54     62.85 o 
  -2   4  22     1655.18     1896.08    121.42 o 
  -1   4  22     1406.66     1812.41    117.68 o 
   0   4  22     2480.57     2579.03    166.62 o 
   1   4  22     1626.22     2013.30    170.92 o 
   2   4  22     1883.93     1888.38    195.45 o 
   1   0  23        3.74       25.18     59.04 o 
   2   0  23      314.62      473.35     86.50 o 
   3   0  23      303.09      374.55     70.45 o 
  -3   1  23     2045.93     1915.74    125.65 o 
  -2   1  23      247.68      256.46     59.11 o 
  -1   1  23     2567.88     2444.33    173.05 o 
   0   1  23      502.39      576.59     90.05 o 
   1   1  23     2648.34     3174.85    219.32 o 
   2   1  23      258.29      231.47     77.64 o 
   3   1  23     2021.39     2148.50    173.67 o 
  -2   2  23     4412.13     4999.82    204.40 o 
  -1   2  23      459.94      580.26     70.21 o 
   0   2  23     5072.17     5389.14    267.44 o 
   1   2  23      418.47      473.62     83.78 o 
   2   2  23     4112.98     4547.06    207.45 o 
  -1   3  23     2326.66     2500.32    140.80 o 
   0   3  23      209.84      166.63     71.06 o 
   1   3  23     2550.46     2630.93    173.84 o 
   1   0  24      171.14      265.85     80.02 o 
  -1   1  24     2521.19     2797.16    184.56 o 
   0   1  24        3.29       22.39     60.89 o 
                                                 
